# Supplementary material for: Topology Augmented with Geometry in the Assembly of Structural Databases: Kagome Intermetallics
Source: Adv Sci (Weinh). 2025 Jul 4;12(35):e17041. doi: 10.1002/advs.202417041 (PMC12463092; doi:10.1002/advs.202417041)
Supplement: Supplementary file 2 — Supporting Information [file ADVS-12-e17041-s002.csv]

ICSD RefCode	Formula	Contains Kagome	Empty	Filled	Empty perfect	Empty distorted	Filled perfect	Filled distorted
5675	(Co0.2Ni0.8)MnGe	non-kagome	0	0	0	0	0	0
5676	(Co0.3Ni0.7)MnGe	non-kagome	0	0	0	0	0	0
5677	(Co0.3Ni0.7)MnGe	non-kagome	0	0	0	0	0	0
5678	(Co0.4Ni0.6)MnGe	non-kagome	0	0	0	0	0	0
5679	(Co0.4Ni0.6)MnGe	non-kagome	0	0	0	0	0	0
5680	(Co0.4Ni0.6)MnGe	non-kagome	0	0	0	0	0	0
5681	(Co0.5Ni0.5)MnGe	non-kagome	0	0	0	0	0	0
5682	(Co0.5Ni0.5)MnGe	non-kagome	0	0	0	0	0	0
5683	CoMnGe	non-kagome	0	0	0	0	0	0
5997	U6W4.471Al42.529	non-kagome	0	0	0	0	0	0
11096	Ca10.57La0.43Sb9.60	non-kagome	0	0	0	0	0	0
11097	Ca10.59Ce0.41Sb9.67	non-kagome	0	0	0	0	0	0
11098	Ca10.82Sm0.18Sb9.86	non-kagome	0	0	0	0	0	0
11099	Ca10.75Nd0.25Sb9.82	non-kagome	0	0	0	0	0	0
11131	Zr3.55Pt4Sb4	non-kagome	0	0	0	0	0	0
11337	Li11.748Zn31.113	non-kagome	0	0	0	0	0	0
15703	Sr3Li2	non-kagome	0	0	0	0	0	0
15807	CuTi2	non-kagome	0	0	0	0	0	0
15808	NiTi2	non-kagome	0	0	0	0	0	0
15908	Sc3In	kagome	0	1	0	0	0	1
15945	SmNi5	kagome	1	0	1	0	0	0
16036	Sm1.11Zn11.77	non-kagome	0	0	0	0	0	0
16066	La4Rh2.91	non-kagome	0	0	0	0	0	0
16342	MgNi2Bi4	non-kagome	0	0	0	0	0	0
16475	MgAuSn	non-kagome	0	0	0	0	0	0
16477	LiMgAuSn	non-kagome	0	0	0	0	0	0
16478	LiMgPdSn	non-kagome	0	0	0	0	0	0
16479	Mg.8PtSn1.2	non-kagome	0	0	0	0	0	0
16498	Nb10Ge7	non-kagome	0	0	0	0	0	0
16503	NbGe2	non-kagome	0	0	0	0	0	0
16504	TaGe2	non-kagome	0	0	0	0	0	0
16655	Th3Sb4	non-kagome	0	0	0	0	0	0
16855	Yb9Mn3.59Al0.41Sb9	non-kagome	0	0	0	0	0	0
16856	Eu9Mn2.87Al1.13Sb9	non-kagome	0	0	0	0	0	0
16931	Zr4Co4Ge7	non-kagome	0	0	0	0	0	0
17347	Na8Zn4Ge42	non-kagome	0	0	0	0	0	0
17348	CsZnSb	non-kagome	0	0	0	0	0	0
17349	RbCdSb	non-kagome	0	0	0	0	0	0
17350	CsCdSb	non-kagome	0	0	0	0	0	0
17351	RbZnSb	non-kagome	0	0	0	0	0	0
17352	SrIrIn6	non-kagome	0	0	0	0	0	0
17361	(Li0.84Mn1.16)Mn4Ge5	non-kagome	0	0	0	0	0	0
17362	Li2MnGe	non-kagome	0	0	0	0	0	0
17363	Li2MnGe	non-kagome	0	0	0	0	0	0
17365	Yb2Cu9Al8	non-kagome	0	0	0	0	0	0
17413	SrIr9In18	non-kagome	0	0	0	0	0	0
17425	K10Ga3Bi6.65	non-kagome	0	0	0	0	0	0
17490	IrZn	non-kagome	0	0	0	0	0	0
57024	Sr(Ag0.57Ga1.43)Ga2	non-kagome	0	0	0	0	0	0
57025	Sr(Ag0.78Al1.22)Al2	non-kagome	0	0	0	0	0	0
57026	Ba(Ag0.32Al1.68)Al2	non-kagome	0	0	0	0	0	0
57027	Ca(Ag0.7Al1.3)Al2	non-kagome	0	0	0	0	0	0
57028	Sr(Cu0.6Al1.4)Al2	non-kagome	0	0	0	0	0	0
57029	Ba(Cu0.16Al1.84)Al2	non-kagome	0	0	0	0	0	0
57030	Ca(Au0.84Al1.16)Al2	non-kagome	0	0	0	0	0	0
57031	La(Cu0.5Al1.5)Al2	non-kagome	0	0	0	0	0	0
57032	Ce(Ag0.62Al1.38)Al2	non-kagome	0	0	0	0	0	0
57033	Pr(Ag0.67Al1.33)Al2	non-kagome	0	0	0	0	0	0
57034	Ni3Ba4Ge20	non-kagome	0	0	0	0	0	0
57035	Pd3Ba4Ge20	non-kagome	0	0	0	0	0	0
57036	Cu3Ba4Ge20	non-kagome	0	0	0	0	0	0
57037	Au3Ba4Ge20	non-kagome	0	0	0	0	0	0
57041	Cu0.4TbGe2	non-kagome	0	0	0	0	0	0
57045	Cu0.4TbGe2	non-kagome	0	0	0	0	0	0
57050	NiTbGe2	non-kagome	0	0	0	0	0	0
57057	Mo2(Hf0.9Ge0.1)	kagome	1	0	1	0	0	0
57061	HoMn0.33Ge2	non-kagome	0	0	0	0	0	0
57062	HoNiGe	non-kagome	0	0	0	0	0	0
57063	HoNi0.64Ge2	non-kagome	0	0	0	0	0	0
57064	Ho3Os4Ge13	non-kagome	0	0	0	0	0	0
57065	HoPd0.22Ge2	non-kagome	0	0	0	0	0	0
57066	HoPd2Ge2	non-kagome	0	0	0	0	0	0
57067	Ho2PdGe6	non-kagome	0	0	0	0	0	0
57068	Ho52Pd11.6Ge33.4	non-kagome	0	0	0	0	0	0
57070	HoRuGe	non-kagome	0	0	0	0	0	0
57071	Ho3Ru2Ge3	non-kagome	0	0	0	0	0	0
57072	LaGe2	non-kagome	0	0	0	0	0	0
57074	Li2Lu3Ge3	non-kagome	0	0	0	0	0	0
57075	LiTm2Ge4	non-kagome	0	0	0	0	0	0
57076	Li4Yb5Ge4	non-kagome	0	0	0	0	0	0
57077	LiZnGe	non-kagome	0	0	0	0	0	0
57078	LuGe1.5	non-kagome	0	0	0	0	0	0
57079	MgYbGe	non-kagome	0	0	0	0	0	0
59883	CePdIn	non-kagome	0	0	0	0	0	0
59889	CeCd0.66Sb2	non-kagome	0	0	0	0	0	0
59908	LaFeGe3	non-kagome	0	0	0	0	0	0
59912	Al10CeRu2	non-kagome	0	0	0	0	0	0
59952	MgIr	non-kagome	0	0	0	0	0	0
59953	Mg1.037Ir0.963	non-kagome	0	0	0	0	0	0
59954	Mg1.054Ir0.946	non-kagome	0	0	0	0	0	0
59996	Al14.687Cr3.443Ni0.87	non-kagome	0	0	0	0	0	0
60124	Ba3GaSb3	non-kagome	0	0	0	0	0	0
93637	PrTiGe	non-kagome	0	0	0	0	0	0
93638	PrTiGe	non-kagome	0	0	0	0	0	0
93639	NdTiGe	non-kagome	0	0	0	0	0	0
93640	NdTiGe	non-kagome	0	0	0	0	0	0
93641	NdTiGe	non-kagome	0	0	0	0	0	0
93642	TbTiGe	non-kagome	0	0	0	0	0	0
93643	TbTiGe	non-kagome	0	0	0	0	0	0
93644	DyTiGe	non-kagome	0	0	0	0	0	0
93645	DyTiGe	non-kagome	0	0	0	0	0	0
93646	HoTiGe	non-kagome	0	0	0	0	0	0
93647	HoTiGe	non-kagome	0	0	0	0	0	0
93648	ErTiGe	non-kagome	0	0	0	0	0	0
93649	ErTiGe	non-kagome	0	0	0	0	0	0
93704	Ca5Ge3	non-kagome	0	0	0	0	0	0
93805	Nb28Ni33.56Sb12.44	non-kagome	0	0	0	0	0	0
93872	Th3Co3Sb4	non-kagome	0	0	0	0	0	0
93887	Na2Ba3Sb4	non-kagome	0	0	0	0	0	0
93989	Tb4FeGa9.5Ge2.5	non-kagome	0	0	0	0	0	0
94220	Nd2Zn15Ge2	non-kagome	0	0	0	0	0	0
130095	NdAuGa	non-kagome	0	0	0	0	0	0
130096	SmAuGa	non-kagome	0	0	0	0	0	0
130097	LaAuGa	non-kagome	0	0	0	0	0	0
130098	PrAuGa	non-kagome	0	0	0	0	0	0
130099	La6Mg1.953Cd21.047Pb	non-kagome	0	0	0	0	0	0
130100	La6Mg3.139Cd19.860Pb	non-kagome	0	0	0	0	0	0
130101	La6Mg0.765Cd22.235Pb	non-kagome	0	0	0	0	0	0
130241	Sr22Ge122	non-kagome	0	0	0	0	0	0
170036	LiAlGe	non-kagome	0	0	0	0	0	0
170049	Ce5Au0.43Ge3.57	non-kagome	0	0	0	0	0	0
170050	PrCu4.76In1.24	non-kagome	0	0	0	0	0	0
170055	CeCu4.82In1.17	non-kagome	0	0	0	0	0	0
170062	ScSn2	non-kagome	0	0	0	0	0	0
170063	Sc6Pb5	non-kagome	0	0	0	0	0	0
170066	Co6.3Nb6.7	kagome	1	0	0	1	0	0
170070	Ce2Ni5Zn2	kagome	1	0	0	1	0	0
170071	CeNi2Zn	kagome	1	0	0	1	0	0
170075	Mn2.99Al9.677	non-kagome	0	0	0	0	0	0
170080	CeCu0.71Bi2	non-kagome	0	0	0	0	0	0
170122	Ho12Co5Bi	non-kagome	0	0	0	0	0	0
170123	HoCo2	kagome	1	0	1	0	0	0
170170	Tb4FeGe8	non-kagome	0	0	0	0	0	0
195513	Pd7.19Sn4.31	non-kagome	0	0	0	0	0	0
195536	UNiZn	kagome	0	1	0	0	0	1
195540	Yb0.934Ag2	kagome	1	0	0	1	0	0
195542	Ta5Ge3	non-kagome	0	0	0	0	0	0
195591	Cs8(Na10.24Tl5.76)Ge136	non-kagome	0	0	0	0	0	0
195592	Cs8(Na8.35Tl7.65)Ge136	non-kagome	0	0	0	0	0	0
195593	Cs8(Na9.94Tl6.06)Ge136	non-kagome	0	0	0	0	0	0
195594	Cs8(Na14.77Tl1.23)Ge136	non-kagome	0	0	0	0	0	0
195595	Cs8Na16Ge136	non-kagome	0	0	0	0	0	0
195614	NaPd3Ge2	non-kagome	0	0	0	0	0	0
199914	Hf(Cr0.86Ga1.14)	kagome	1	0	0	1	0	0
199915	Hf(Fe0.74Ga1.26)	kagome	1	0	0	1	0	0
199916	Hf(Fe1.7Ga0.3)	kagome	1	0	1	0	0	0
199917	Hf5(Cr0.64Ga2.36)	non-kagome	0	0	0	0	0	0
199918	Sc(Ga1.2Mn0.8)	kagome	1	0	0	1	0	0
199919	NdNiAl	kagome	0	1	0	0	0	1
199921	PrCr2Al20	non-kagome	0	0	0	0	0	0
199922	Zr6CoAl2	non-kagome	0	0	0	0	0	0
199923	Al2FeZr6	non-kagome	0	0	0	0	0	0
200240	LaNi5	kagome	1	0	1	0	0	0
251968	Eu(Au0.46In1.53)	non-kagome	0	0	0	0	0	0
251969	EuAu4(Au0.75In1.25)	non-kagome	0	0	0	0	0	0
251970	EuAu4(Au0.93In1.07)	non-kagome	0	0	0	0	0	0
251971	EuAu4(Au1.03In0.98)	non-kagome	0	0	0	0	0	0
251972	Eu5Au16(Au1.29In4.71)	non-kagome	0	0	0	0	0	0
251973	Eu2Au6(Au0.14Ga2.86)	non-kagome	0	0	0	0	0	0
251983	Al7Cu5Y	non-kagome	0	0	0	0	0	0
291523	La2.255Mg0.745Nd2Ni19	kagome	1	0	0	1	0	0
291524	LaMg0.48Nd0.52Ni7	non-kagome	0	0	0	0	0	0
291525	La1.633Mg1.367Nd2Ni19	kagome	1	0	1	0	0	0
291630	Sm0.06(Fe1.5Ni1.9)Sb11.1	non-kagome	0	0	0	0	0	0
403571	Ba3Ti8Bi10	non-kagome	0	0	0	0	0	0
403572	Eu3Ti8Bi10	non-kagome	0	0	0	0	0	0
404043	EuAuIn	non-kagome	0	0	0	0	0	0
425646	K11Cd2Sb5	non-kagome	0	0	0	0	0	0
427930	La2NiSb	non-kagome	0	0	0	0	0	0
428539	Gd3Co4.5Al11.50	non-kagome	0	0	0	0	0	0
429395	Pr2(Ag1.15Ge2.85)	non-kagome	0	0	0	0	0	0
429396	Nd2(Ag1.15Ge2.85)	non-kagome	0	0	0	0	0	0
429414	In36.02Ir10.98Nd39	non-kagome	0	0	0	0	0	0
429476	LaFe2MgAl7	non-kagome	0	0	0	0	0	0
429477	CeFe2MgAl7	non-kagome	0	0	0	0	0	0
429478	PrFe2MgAl7	non-kagome	0	0	0	0	0	0
429479	NdFe2MgAl7	non-kagome	0	0	0	0	0	0
429485	Ga2.24Na2.24Sn3.76	non-kagome	0	0	0	0	0	0
430360	Yb2Al15Pt6	non-kagome	0	0	0	0	0	0
628324	Cu2Mg	kagome	1	0	1	0	0	0
628327	Cu2Mg	kagome	1	0	1	0	0	0
628329	Cu2Mg	kagome	1	0	1	0	0	0
628332	Mg2(Cu0.5Ni0.5)	non-kagome	0	0	0	0	0	0
628334	(Ni1.2Cu0.8)Mg	kagome	1	0	1	1	0	0
628345	CuMgSn	non-kagome	0	0	0	0	0	0
628348	Mg16Zn31Cu	kagome	1	0	1	1	0	0
628349	Mg3(Zn5.7Cu0.3)	kagome	1	0	1	1	0	0
628351	CuMgZn	kagome	1	0	1	0	0	0
628352	(Zn1.5Cu0.5)Mg	kagome	1	0	1	1	0	0
628353	(Cu0.02Zn1.98)Mg	kagome	1	0	0	1	0	0
628359	NdMn3Cu8	non-kagome	0	0	0	0	0	0
628360	Nd(Cu1.4Mn0.6)Mn4	non-kagome	0	0	0	0	0	0
628369	PrMnCu10	non-kagome	0	0	0	0	0	0
628370	Pr(Cu1.4Mn0.6)Mn4	non-kagome	0	0	0	0	0	0
628385	CuMnSb	non-kagome	0	0	0	0	0	0
628386	CuMnSb	non-kagome	0	0	0	0	0	0
628387	PtMnSb	non-kagome	0	0	0	0	0	0
628404	Sm(Cu1.4Mn4.6)	non-kagome	0	0	0	0	0	0
628405	Cu2MnSn	non-kagome	0	0	0	0	0	0
628407	Cu4MnSn	kagome	1	0	0	1	0	0
628408	Cu2MnSn	non-kagome	0	0	0	0	0	0
628410	Cu2MnSn	non-kagome	0	0	0	0	0	0
628413	Cu2MnSn	non-kagome	0	0	0	0	0	0
628415	Cu2MnSn	non-kagome	0	0	0	0	0	0
628419	Cu0.81Zn0.092Mn0.096	non-kagome	0	0	0	0	0	0
628420	(Zr0.79Mn0.21)(Cu0.16Mn0.34)(Cu0.48Mn)	kagome	1	0	0	1	0	0
628499	NdCu2	non-kagome	0	0	0	0	0	0
628500	NdCu6	non-kagome	0	0	0	0	0	0
628502	Cu5Nd	kagome	1	0	1	0	0	0
628504	CuNd	non-kagome	0	0	0	0	0	0
628506	Cu5Nd	kagome	1	0	1	0	0	0
628509	NdCu6	non-kagome	0	0	0	0	0	0
628510	Cu5Nd	kagome	1	0	1	0	0	0
628512	CuNd	non-kagome	0	0	0	0	0	0
628513	Cu5Nd	kagome	1	0	1	0	0	0
628517	Cu5Nd	kagome	1	0	1	0	0	0
628537	Cu0.4NdSn2	non-kagome	0	0	0	0	0	0
628539	CuNdSn	non-kagome	0	0	0	0	0	0
628542	CuNi	non-kagome	0	0	0	0	0	0
628543	CuNi	non-kagome	0	0	0	0	0	0
628545	Ni0.92Cu0.08	non-kagome	0	0	0	0	0	0
628546	CuNi	non-kagome	0	0	0	0	0	0
628547	(Cu0.5Ni0.5)	non-kagome	0	0	0	0	0	0
628549	Cu0.95Ni0.05	non-kagome	0	0	0	0	0	0
628551	(CuNiPd)1.33	non-kagome	0	0	0	0	0	0
628568	Cu5(NiSn3Cu4)	non-kagome	0	0	0	0	0	0
628571	(Ni2.8Cu0.2)Sn	kagome	0	1	0	0	0	1
628572	(Cu3Ni3)(Cu0.25Ni0.25Ta6.5)	kagome	1	0	1	0	0	0
628573	(Ni2.25Cu0.75)Ta	non-kagome	0	0	0	0	0	0
628574	(Cu.3Ni.7)Ta2	non-kagome	0	0	0	0	0	0
628576	(Cu0.7Ni0.3)2Tb	non-kagome	0	0	0	0	0	0
628578	Ti(Ni2.91Cu0.09)	kagome	0	1	0	0	1	1
628579	Ti(Ni2.79Cu.21)	kagome	0	1	0	0	1	1
628580	TiNi2Cu	non-kagome	0	0	0	0	0	0
628582	Ti(Ni0.14Cu1.71)	non-kagome	0	0	0	0	0	0
628583	(CuNi)Ti	non-kagome	0	0	0	0	0	0
628589	(Cu0.75Ni0.25)Ti2	non-kagome	0	0	0	0	0	0
628591	U(Ni2.5Cu2.5)	kagome	1	0	0	1	0	0
628597	(Cu0.51Ni2.49)Y	kagome	1	0	0	1	0	0
628598	YbNiCu4	kagome	1	0	0	1	0	0
628600	(Cu0.3Ni0.7)Yb	non-kagome	0	0	0	0	0	0
628601	(Cu0.6Ni0.4)Yb	non-kagome	0	0	0	0	0	0
628604	Cu0.75Zn0.15Ni0.1	non-kagome	0	0	0	0	0	0
628605	Cu2NiZn	kagome	0	1	0	0	1	0
628608	(Cu0.38Ni0.62)Zr2	non-kagome	0	0	0	0	0	0
628609	(Cu5Ni5)Zr7	non-kagome	0	0	0	0	0	0
628687	CuPbPr	non-kagome	0	0	0	0	0	0
628691	CuPbSm	non-kagome	0	0	0	0	0	0
628692	CuPbYb	non-kagome	0	0	0	0	0	0
628693	Zr5CuPb3	non-kagome	0	0	0	0	0	0
628694	Cu0.134Pd0.866	non-kagome	0	0	0	0	0	0
628703	U(Pd2Cu3)	kagome	1	0	0	1	0	0
628704	YbPdCu4	kagome	1	0	0	1	0	0
628706	Cu5Pr	kagome	1	0	1	0	0	0
628707	PrCu2	non-kagome	0	0	0	0	0	0
628708	Cu5Pr	kagome	1	0	1	0	0	0
628709	PrCu6	non-kagome	0	0	0	0	0	0
628710	CuPr	non-kagome	0	0	0	0	0	0
628718	Cu5Pr	kagome	1	0	1	0	0	0
628738	CuPr2Sn4	non-kagome	0	0	0	0	0	0
628739	Pr(Cu9Sn4)	non-kagome	0	0	0	0	0	0
628741	CuPrSn	non-kagome	0	0	0	0	0	0
628742	CuPrSn2	non-kagome	0	0	0	0	0	0
628743	Pr3Cu4Sn4	non-kagome	0	0	0	0	0	0
628744	Cu2PrSn2	non-kagome	0	0	0	0	0	0
628746	Cu0.67Pr1Sn2	non-kagome	0	0	0	0	0	0
628749	Cu0.75Pt0.25	non-kagome	0	0	0	0	0	0
628751	(Cu0.39Pt1.82Zn2.8)Zn8	non-kagome	0	0	0	0	0	0
628754	PuCu2	non-kagome	0	0	0	0	0	0
628756	PuCu6	non-kagome	0	0	0	0	0	0
628764	CuRh	non-kagome	0	0	0	0	0	0
628984	Cu2Sb	non-kagome	0	0	0	0	0	0
628985	SbCu3	non-kagome	0	0	0	0	0	0
628986	(Cu4Sb)0.4	non-kagome	0	0	0	0	0	0
628987	Cu0.93Sb0.07	non-kagome	0	0	0	0	0	0
629006	Ti5CuSb3	non-kagome	0	0	0	0	0	0
629007	U3Cu3Sb4	non-kagome	0	0	0	0	0	0
629010	Zr5CuSb3	non-kagome	0	0	0	0	0	0
629012	Cu2Sc	non-kagome	0	0	0	0	0	0
629013	CuSc	non-kagome	0	0	0	0	0	0
629023	ScCu4Sn	kagome	1	0	0	1	0	0
629024	CuScSn	non-kagome	0	0	0	0	0	0
629026	CuScZn	kagome	1	0	0	1	0	0
629246	Cu5Sm	kagome	1	0	1	0	0	0
680416	Mn2Ni1.25Sn0.75	non-kagome	0	0	0	0	0	0
680417	Mn2Ni1.5Sn0.5	non-kagome	0	0	0	0	0	0
680418	Mn2Ni1.75Sn0.25	non-kagome	0	0	0	0	0	0
680419	Mn2Ni1.25Sn0.75	non-kagome	0	0	0	0	0	0
680420	Mn2Ni1.25Sn0.75	non-kagome	0	0	0	0	0	0
680421	Mn2Ni1.5Sn0.5	non-kagome	0	0	0	0	0	0
680422	Mn2Ni1.5Sn0.5	non-kagome	0	0	0	0	0	0
680423	Mn2Ni1.5Sn0.5	non-kagome	0	0	0	0	0	0
680424	Mn2Ni1.5Sn0.5	non-kagome	0	0	0	0	0	0
680425	Mn2Ni1.75Sn0.25	non-kagome	0	0	0	0	0	0
680426	Mn2Ni1.75Sn0.25	non-kagome	0	0	0	0	0	0
680427	Mn2Ni1.75Sn0.25	non-kagome	0	0	0	0	0	0
680428	Mn2Ni1.75Sn0.25	non-kagome	0	0	0	0	0	0
680429	Mn2Ni1.75Sn0.25	non-kagome	0	0	0	0	0	0
680430	Mn2Ni1.75Sn0.25	non-kagome	0	0	0	0	0	0
680435	IrGa3	non-kagome	0	0	0	0	0	0
680451	LaBi	non-kagome	0	0	0	0	0	0
681425	Cr2GdGe	non-kagome	0	0	0	0	0	0
681426	Cr2GdGe	non-kagome	0	0	0	0	0	0
681428	Cr2GdGe	non-kagome	0	0	0	0	0	0
681429	Cr2GdGe	non-kagome	0	0	0	0	0	0
681430	Cr2GdGe	non-kagome	0	0	0	0	0	0
681431	Cr2GdGe	non-kagome	0	0	0	0	0	0
681432	Cr2GdGe	non-kagome	0	0	0	0	0	0
681433	Cr2GdGe	non-kagome	0	0	0	0	0	0
681434	Cr2GdGe	non-kagome	0	0	0	0	0	0
681435	Cr2GdGe	non-kagome	0	0	0	0	0	0
681436	Cr2GdGe	non-kagome	0	0	0	0	0	0
681437	Cr2GdGe	non-kagome	0	0	0	0	0	0
681438	Cr2GdGe	non-kagome	0	0	0	0	0	0
681439	Cr2GdGe	non-kagome	0	0	0	0	0	0
681440	Cr2GdSn	non-kagome	0	0	0	0	0	0
681441	Cr2GdSn	non-kagome	0	0	0	0	0	0
681442	Cr2GdSn	non-kagome	0	0	0	0	0	0
681443	Cr2GdSn	non-kagome	0	0	0	0	0	0
681444	Cr2GdSn	non-kagome	0	0	0	0	0	0
681445	Cr2GdSn	non-kagome	0	0	0	0	0	0
681446	Cr2GdSn	non-kagome	0	0	0	0	0	0
681447	Cr2GdSn	non-kagome	0	0	0	0	0	0
681448	Cr2GdSn	non-kagome	0	0	0	0	0	0
681449	Cr2GdSn	non-kagome	0	0	0	0	0	0
681450	Cr2GdSn	non-kagome	0	0	0	0	0	0
681451	Cr2GdSn	non-kagome	0	0	0	0	0	0
681452	Cr2GdSn	non-kagome	0	0	0	0	0	0
681453	Cr2GdSn	non-kagome	0	0	0	0	0	0
681454	Cr2GdSn	non-kagome	0	0	0	0	0	0
681455	Cr2GdSn	non-kagome	0	0	0	0	0	0
681456	Cr2GdSn	non-kagome	0	0	0	0	0	0
681457	Cr2GdSn	non-kagome	0	0	0	0	0	0
681458	Cr2GdSn	non-kagome	0	0	0	0	0	0
681459	Cr2GdSn	non-kagome	0	0	0	0	0	0
681460	Cr2GdSn	non-kagome	0	0	0	0	0	0
681461	Cr2GdSn	non-kagome	0	0	0	0	0	0
681462	Cr2GdSn	non-kagome	0	0	0	0	0	0
681463	Cr2GdSn	non-kagome	0	0	0	0	0	0
681464	Cr2GdSn	non-kagome	0	0	0	0	0	0
681465	Cr2GdSn	non-kagome	0	0	0	0	0	0
681466	Cr2GdSn	non-kagome	0	0	0	0	0	0
681467	Cr2GdSn	non-kagome	0	0	0	0	0	0
681475	CaAuBi	non-kagome	0	0	0	0	0	0
681497	CoCuMnIn	non-kagome	0	0	0	0	0	0
681498	CoCuMnSn	non-kagome	0	0	0	0	0	0
681499	CoCuMnSb	non-kagome	0	0	0	0	0	0
681535	TaCoSn	non-kagome	0	0	0	0	0	0
681542	ScNiSb	non-kagome	0	0	0	0	0	0
681543	ScPdSb	non-kagome	0	0	0	0	0	0
681544	ScPtSb	non-kagome	0	0	0	0	0	0
681545	HfRhSb	non-kagome	0	0	0	0	0	0
681546	Ni2TiAl	non-kagome	0	0	0	0	0	0
681547	Co2TiAl	non-kagome	0	0	0	0	0	0
681548	Fe2TiAl	non-kagome	0	0	0	0	0	0
681549	NiTiCoAl	non-kagome	0	0	0	0	0	0
681550	NiTiFeAl	non-kagome	0	0	0	0	0	0
681551	CoTiFeAl	non-kagome	0	0	0	0	0	0
681552	Ni0.9Co0.1TiCo0.9Ni0.1Al	non-kagome	0	0	0	0	0	0
681553	Ni0.8Co0.2TiCo0.8Ni0.2Al	non-kagome	0	0	0	0	0	0
681554	Ni0.7Co0.3TiCo0.7Ni0.3Al	non-kagome	0	0	0	0	0	0
681555	Ni0.6Co0.4TiCo0.6Ni0.4Al	non-kagome	0	0	0	0	0	0
681556	Ni0.5Co0.5TiCo0.5Ni0.5Al	non-kagome	0	0	0	0	0	0
681557	Ni0.9Fe0.1TiFe0.9Ni0.1Al	non-kagome	0	0	0	0	0	0
681558	Ni0.8Fe0.2TiFe0.8Ni0.2Al	non-kagome	0	0	0	0	0	0
681559	Ni0.7Fe0.3TiFe0.7Ni0.3Al	non-kagome	0	0	0	0	0	0
681560	Ni0.6Fe0.4TiFe0.6Ni0.4Al	non-kagome	0	0	0	0	0	0
681561	Ni0.5Fe0.5TiFe0.5Ni0.5Al	non-kagome	0	0	0	0	0	0
681563	TiAl	non-kagome	0	0	0	0	0	0
681564	Ti3Al	kagome	0	1	0	0	0	1
681568	Co2MnSb	non-kagome	0	0	0	0	0	0
681569	Co2MnSb	non-kagome	0	0	0	0	0	0
681570	Co2MnSb	non-kagome	0	0	0	0	0	0
681571	Co2MnSb	non-kagome	0	0	0	0	0	0
681572	Co2MnSb	non-kagome	0	0	0	0	0	0
681573	Co2MnSb	non-kagome	0	0	0	0	0	0
681574	Co2MnSb	non-kagome	0	0	0	0	0	0
681575	Co2MnSb	non-kagome	0	0	0	0	0	0
681576	Co2MnSb	non-kagome	0	0	0	0	0	0
681577	Co2MnSb	non-kagome	0	0	0	0	0	0
681578	Co2MnSb	non-kagome	0	0	0	0	0	0
681579	Co2MnSb	non-kagome	0	0	0	0	0	0
681580	CuLi2	kagome	1	0	0	1	0	0
681581	Cu7Li	non-kagome	0	0	0	0	0	0
681582	CuLi	non-kagome	0	0	0	0	0	0
681583	CuLi3	non-kagome	0	0	0	0	0	0
681584	CuLi4	kagome	1	0	0	1	0	0
681585	CuLi5	non-kagome	0	0	0	0	0	0
681586	CuLi6	non-kagome	0	0	0	0	0	0
681587	CuLi7	non-kagome	0	0	0	0	0	0
681588	CuLi8	non-kagome	0	0	0	0	0	0
681589	Cu2Li3	non-kagome	0	0	0	0	0	0
681590	Cu3Li	non-kagome	0	0	0	0	0	0
681591	Cu3Li2	non-kagome	0	0	0	0	0	0
681592	Cu4Li	non-kagome	0	0	0	0	0	0
681593	Cu4Li3	non-kagome	0	0	0	0	0	0
681594	Cu5Li	non-kagome	0	0	0	0	0	0
681595	Cu6Li	non-kagome	0	0	0	0	0	0
681596	Cu6Li5	non-kagome	0	0	0	0	0	0
681597	Cu7Li2	non-kagome	0	0	0	0	0	0
681598	Cu7Li4	non-kagome	0	0	0	0	0	0
681599	Cu8Li	non-kagome	0	0	0	0	0	0
681600	Cu8Li3	non-kagome	0	0	0	0	0	0
681601	Cu11Li1	non-kagome	0	0	0	0	0	0
681607	LiBeSb	non-kagome	0	0	0	0	0	0
681608	LiBeBi	non-kagome	0	0	0	0	0	0
681609	LiScGe	non-kagome	0	0	0	0	0	0
681617	ScNiSb	non-kagome	0	0	0	0	0	0
681618	ScPdSb	non-kagome	0	0	0	0	0	0
681619	ScPtSb	non-kagome	0	0	0	0	0	0
681629	ScZn	non-kagome	0	0	0	0	0	0
681630	YZn	non-kagome	0	0	0	0	0	0
681631	TiZn	non-kagome	0	0	0	0	0	0
681632	ZrZn	non-kagome	0	0	0	0	0	0
681635	Zr2MnGa	non-kagome	0	0	0	0	0	0
681637	NdPb3	kagome	0	1	0	0	1	0
681638	YBi	non-kagome	0	0	0	0	0	0
681639	La0.25Y0.75Bi	non-kagome	0	0	0	0	0	0
681640	La0.5Y0.5Bi	non-kagome	0	0	0	0	0	0
681641	La0.75Y0.25Bi	non-kagome	0	0	0	0	0	0
681642	LaBi	non-kagome	0	0	0	0	0	0
681652	RuVSb	non-kagome	0	0	0	0	0	0
681653	DyNi2	kagome	1	0	1	0	0	0
681654	HoNi2	kagome	1	0	1	0	0	0
681655	ErNi2	kagome	1	0	1	0	0	0
681671	MgLa	non-kagome	0	0	0	0	0	0
681672	MgLa	non-kagome	0	0	0	0	0	0
681673	MgLa	non-kagome	0	0	0	0	0	0
681674	MgLa	non-kagome	0	0	0	0	0	0
681675	MgLa	non-kagome	0	0	0	0	0	0
681676	MgLa	non-kagome	0	0	0	0	0	0
681677	MgNd	non-kagome	0	0	0	0	0	0
681678	MgNd	non-kagome	0	0	0	0	0	0
681679	MgNd	non-kagome	0	0	0	0	0	0
681680	MgNd	non-kagome	0	0	0	0	0	0
681681	MgNd	non-kagome	0	0	0	0	0	0
681682	MgNd	non-kagome	0	0	0	0	0	0
681683	MgSm	non-kagome	0	0	0	0	0	0
681684	MgSm	non-kagome	0	0	0	0	0	0
681685	MgSm	non-kagome	0	0	0	0	0	0
681686	MgSm	non-kagome	0	0	0	0	0	0
681687	MgSm	non-kagome	0	0	0	0	0	0
681688	MgSm	non-kagome	0	0	0	0	0	0
681693	VPt3	kagome	0	1	0	0	1	0
681694	CrPt3	kagome	0	1	0	0	1	0
681695	MnPt3	kagome	0	1	0	0	1	0
681696	FePt3	kagome	0	1	0	0	1	0
681718	NbFeCrAl	non-kagome	0	0	0	0	0	0
681719	NbVMnAl	non-kagome	0	0	0	0	0	0
681738	Co2YBi	non-kagome	0	0	0	0	0	0
681739	Co2YBi	non-kagome	0	0	0	0	0	0
681742	Co2YSb	non-kagome	0	0	0	0	0	0
681743	Co2YSb	non-kagome	0	0	0	0	0	0
681744	TbNi3Rh2	kagome	1	0	1	0	0	0
681745	TbNi3Ru2	kagome	1	0	1	0	0	0
681746	TbNi5	kagome	1	0	1	0	0	0
681751	YCrSb	non-kagome	0	0	0	0	0	0
681752	YMnSb	non-kagome	0	0	0	0	0	0
681763	Fe2CrAl	non-kagome	0	0	0	0	0	0
681764	Fe2CrGa	non-kagome	0	0	0	0	0	0
681768	Co2Cr0.5Ti0.5Al	non-kagome	0	0	0	0	0	0
681769	Co2Cr0.25Ti0.75Al	non-kagome	0	0	0	0	0	0
681770	Co2Cr0.75Ti0.25Al	non-kagome	0	0	0	0	0	0
681771	Co2Cr0.125Ti0.875Al	non-kagome	0	0	0	0	0	0
681772	Co2Cr0.375Ti0.625Al	non-kagome	0	0	0	0	0	0
681773	Co2Cr0.625Ti0.375Al	non-kagome	0	0	0	0	0	0
681774	Co2Cr0.875Ti0.125Al	non-kagome	0	0	0	0	0	0
681775	Co2CrAl	non-kagome	0	0	0	0	0	0
681776	Co2TiAl	non-kagome	0	0	0	0	0	0
681777	Cu2MnAl	non-kagome	0	0	0	0	0	0
681778	Cu2MnIn	non-kagome	0	0	0	0	0	0
681786	Co2NbIn	non-kagome	0	0	0	0	0	0
681787	Co2ZrIn	non-kagome	0	0	0	0	0	0
681788	Rh2FeGa	non-kagome	0	0	0	0	0	0
681789	Rh2FeGa	non-kagome	0	0	0	0	0	0
681790	Rh2FeIn	non-kagome	0	0	0	0	0	0
681791	Rh2FeIn	non-kagome	0	0	0	0	0	0
681794	MnVSb	non-kagome	0	0	0	0	0	0
681797	BaBi	non-kagome	0	0	0	0	0	0
681798	BaBi	non-kagome	0	0	0	0	0	0
681799	BaBi	non-kagome	0	0	0	0	0	0
681800	BaBi	non-kagome	0	0	0	0	0	0
681801	BaBi	non-kagome	0	0	0	0	0	0
681802	CaBi	non-kagome	0	0	0	0	0	0
681803	CaBi	non-kagome	0	0	0	0	0	0
681804	CaBi	non-kagome	0	0	0	0	0	0
681805	CaBi	non-kagome	0	0	0	0	0	0
681806	CaBi	non-kagome	0	0	0	0	0	0
681807	CaBi	non-kagome	0	0	0	0	0	0
681808	CaBi	non-kagome	0	0	0	0	0	0
681809	CaBi	non-kagome	0	0	0	0	0	0
681810	CaBi	non-kagome	0	0	0	0	0	0
681811	SrBi	non-kagome	0	0	0	0	0	0
681812	SrBi	non-kagome	0	0	0	0	0	0
681813	SrBi	non-kagome	0	0	0	0	0	0
681814	Ag2CeAl	non-kagome	0	0	0	0	0	0
681815	Ag2CeAl	non-kagome	0	0	0	0	0	0
681816	Ag2CeAl	non-kagome	0	0	0	0	0	0
681817	Ag2CeAl	non-kagome	0	0	0	0	0	0
681821	CoTiSb	non-kagome	0	0	0	0	0	0
16656	ThSb2	non-kagome	0	0	0	0	0	0
16696	ZrGe2	non-kagome	0	0	0	0	0	0
16698	HfGe2	non-kagome	0	0	0	0	0	0
16822	MoGe2	non-kagome	0	0	0	0	0	0
16823	Mo3Sb7	non-kagome	0	0	0	0	0	0
16843	Cu2Sb	non-kagome	0	0	0	0	0	0
16854	Ca9Mn2.91Al1.09Sb9	non-kagome	0	0	0	0	0	0
16946	Ti6Ge5	non-kagome	0	0	0	0	0	0
16969	PtSb	non-kagome	0	0	0	0	0	0
17010	Fe1.67Ge	non-kagome	0	0	0	0	0	0
17193	Ca3Cu7.821Al26.179	non-kagome	0	0	0	0	0	0
17547	PtSn4	non-kagome	0	0	0	0	0	0
17548	PtSn4	non-kagome	0	0	0	0	0	0
17730	Li7.94Sn2.06Sb0.94	non-kagome	0	0	0	0	0	0
57080	Mn2Ge	non-kagome	0	0	0	0	0	0
57081	NdMn0.42Ge2	non-kagome	0	0	0	0	0	0
57082	Mn3Nd0.5Ge3	kagome	1	0	1	0	0	0
57083	MnPd2Ge	non-kagome	0	0	0	0	0	0
57084	TbMn0.33Ge2	non-kagome	0	0	0	0	0	0
57085	Mn6TbGe6	kagome	1	0	1	0	0	0
57086	Mn6YGe6	kagome	1	0	1	0	0	0
57088	Mo1.5Nb1.5Ge0.5Sn0.5	non-kagome	0	0	0	0	0	0
57090	Nb10Ge3Sn3	non-kagome	0	0	0	0	0	0
57091	Nb1.5V1.5Ge	non-kagome	0	0	0	0	0	0
57092	(Nb2.8Zr0.2)Ge	non-kagome	0	0	0	0	0	0
57093	NiNdGe2	non-kagome	0	0	0	0	0	0
57094	NdNiGe2	non-kagome	0	0	0	0	0	0
57095	Ni(Nd0.4Tb0.6)Ge2	non-kagome	0	0	0	0	0	0
57096	Ni(Nd0.65Tb0.35)Ge2	non-kagome	0	0	0	0	0	0
57097	Ni0.4TbGe2	non-kagome	0	0	0	0	0	0
57098	Nd3Ru2Ge2	non-kagome	0	0	0	0	0	0
57099	Ni40.7Sc12.3Ge31	non-kagome	0	0	0	0	0	0
57100	Ni0.75SmGe2	non-kagome	0	0	0	0	0	0
57102	Ni0.4TbGe2	non-kagome	0	0	0	0	0	0
57104	Ni2TbGe2	non-kagome	0	0	0	0	0	0
57107	Ni2TmGe2	non-kagome	0	0	0	0	0	0
57109	NpGe3	kagome	0	1	0	0	1	0
57111	Rh2NpGe2	non-kagome	0	0	0	0	0	0
57112	(PdYb2Ge3)0.5	non-kagome	0	0	0	0	0	0
57113	Pr3Ge4.8	non-kagome	0	0	0	0	0	0
57115	PtSrGe	non-kagome	0	0	0	0	0	0
57118	Sn3Zr5Ge.94	non-kagome	0	0	0	0	0	0
57120	Zr(V1.91Ge0.09)	kagome	1	0	1	0	0	0
57121	(V0.96Zr0.04)3Ge	non-kagome	0	0	0	0	0	0
57122	Y5Ge3	non-kagome	0	0	0	0	0	0
57123	(Yb2Ge3).5	non-kagome	0	0	0	0	0	0
57166	Sr11Sb10	non-kagome	0	0	0	0	0	0
57167	Zr5ZnSb3	non-kagome	0	0	0	0	0	0
57176	CeAuGe	non-kagome	0	0	0	0	0	0
57496	AlAu2	non-kagome	0	0	0	0	0	0
57499	Al0.2Au0.8	non-kagome	0	0	0	0	0	0
57500	(Au4Al)0.2	non-kagome	0	0	0	0	0	0
57501	Al2Au	non-kagome	0	0	0	0	0	0
57502	Al3Au8	non-kagome	0	0	0	0	0	0
57503	AlAu2Hf	non-kagome	0	0	0	0	0	0
57504	AlAu2Mn	non-kagome	0	0	0	0	0	0
57505	AlAu2Sc	non-kagome	0	0	0	0	0	0
57506	AlAuTi	non-kagome	0	0	0	0	0	0
57507	AlAu2Ti	non-kagome	0	0	0	0	0	0
57508	(Al0.5Ti0.5)Au	non-kagome	0	0	0	0	0	0
57509	(Al0.35Au0.65)V3	non-kagome	0	0	0	0	0	0
57510	(Al0.5Zr0.5)Au	non-kagome	0	0	0	0	0	0
57512	Al2Ba	kagome	1	0	1	0	0	0
57513	Al4Ba	non-kagome	0	0	0	0	0	0
57521	Al2.8Be1.2Ce	non-kagome	0	0	0	0	0	0
57523	(AlCu)Be4	kagome	1	0	1	0	0	0
57524	(AlFe)Be4	kagome	1	0	1	0	0	0
57525	(AlMn)Be4	kagome	1	0	1	0	0	0
57526	(AlNi)Be4	kagome	1	0	1	0	0	0
57530	Al2Ca	kagome	1	0	1	0	0	0
57531	AlCa3Cd17	non-kagome	0	0	0	0	0	0
57532	(Al3Cd5)Ca4	non-kagome	0	0	0	0	0	0
57533	Al8CaCo2	non-kagome	0	0	0	0	0	0
57535	Al9CaCo2	non-kagome	0	0	0	0	0	0
57537	Al51Ca4Cr7	non-kagome	0	0	0	0	0	0
57538	Al7Ca3Cu2	kagome	1	0	0	1	0	0
57539	Al8CaCu4	non-kagome	0	0	0	0	0	0
57540	(Al6.5Cu5.5)CuCa	non-kagome	0	0	0	0	0	0
57541	Al4(CaDy)	kagome	1	0	1	0	0	0
57543	Al2(Ca0.5Gd0.5)	kagome	1	0	1	0	0	0
57544	Al4(CaLa)	kagome	1	0	1	0	0	0
57545	Al8CaMn4	non-kagome	0	0	0	0	0	0
57546	Al1.84CaMn0.16	kagome	1	0	1	1	0	0
57547	Al8CaNi2	non-kagome	0	0	0	0	0	0
57549	Al4(CaYb)	kagome	1	0	1	0	0	0
57550	Al2CaZn2	non-kagome	0	0	0	0	0	0
57551	AlCe	non-kagome	0	0	0	0	0	0
57552	AlCe	non-kagome	0	0	0	0	0	0
57553	AlCe3	kagome	0	1	0	0	1	0
57554	AlCe3	kagome	0	1	0	0	0	1
57556	Al4Ce	non-kagome	0	0	0	0	0	0
57557	Al1.25(Ce0.83Co0.17)Co3.75	kagome	1	0	1	0	0	0
57558	(Al0.3Co1.7)Ce	kagome	1	0	1	0	0	0
57559	(Al0.18Ce0.82)Co5	kagome	1	0	1	0	0	0
57560	Al2Ce2Co15	kagome	1	0	1	0	0	0
57561	(Al1.7Co0.3)Ce	kagome	1	0	1	0	0	0
57562	CeCr2Al20	non-kagome	0	0	0	0	0	0
57563	(AlCu4)Ce	kagome	1	0	1	0	0	0
57564	(Al2Cu3)Ce	kagome	1	0	1	0	0	0
57565	Al3CeCu	non-kagome	0	0	0	0	0	0
57567	Al8(Al2.5Cu3.5)Cu3Ce2	kagome	1	0	1	0	0	0
57569	(Al6Cu6)CeMn	non-kagome	0	0	0	0	0	0
57570	Ce(Al0.4Cu0.8Ni0.8)(Al0.6Cu1.2Ni1.2)	kagome	1	0	1	0	0	0
57571	Al2(Ce0.6Eu0.4)	kagome	1	0	1	0	0	0
57572	(Al0.25Fe1.75)Ce	kagome	1	0	1	0	0	0
57573	Ce(Fe0.4Al0.6)2	kagome	1	0	1	0	0	0
57574	Al8CeFe4	non-kagome	0	0	0	0	0	0
57575	(AlGa)Ce	non-kagome	0	0	0	0	0	0
57576	Al2CeGa2	non-kagome	0	0	0	0	0	0
57578	Al4(CeLa)	kagome	1	0	1	0	0	0
57579	Al8CeMn4	non-kagome	0	0	0	0	0	0
57580	Al8(Al2Mn4)Mn3Ce2	kagome	1	0	1	0	0	0
57582	Al4(CeNd)	kagome	1	0	1	0	0	0
57583	AlCeNi	non-kagome	0	0	0	0	0	0
57585	(Al0.3Ni1.7)Ce	kagome	1	0	1	0	0	0
57586	Al4(CePr)	kagome	1	0	1	0	0	0
57587	Al4(CeSc)	kagome	1	0	1	0	0	0
57588	Al2(Ce0.1Sc0.9)	kagome	1	0	1	0	0	0
57589	Al2(Ce0.9Sc0.1)	kagome	1	0	1	0	0	0
57591	(Al1.97Sn0.03)Ce	kagome	1	0	1	0	0	0
57592	Al4(CeY)	kagome	1	0	1	0	0	0
57593	Al4(Ce0.3Y1.7)	kagome	1	0	1	0	0	0
57594	Al2CeZn2	non-kagome	0	0	0	0	0	0
57596	AlCo	non-kagome	0	0	0	0	0	0
57597	Al5Co2	non-kagome	0	0	0	0	0	0
57598	Al9Co2	non-kagome	0	0	0	0	0	0
57599	Al11.8Co4	non-kagome	0	0	0	0	0	0
57601	(Al0.7Cr0.3)Co	non-kagome	0	0	0	0	0	0
57602	(Al0.15Co0.1Cr0.04Ni0.71)5Y	kagome	1	0	1	0	0	0
57603	Al7CoCu2	non-kagome	0	0	0	0	0	0
57604	(Al1.48Co0.52)Dy	kagome	1	0	1	0	0	0
57605	Er0.333Co0.333Al0.333	kagome	1	0	0	1	0	0
57606	(Al0.4Co1.6)Er	kagome	1	0	1	0	0	0
57607	AlCo2Fe	non-kagome	0	0	0	0	0	0
57608	Al(Co0.5Fe0.5)	non-kagome	0	0	0	0	0	0
57609	(Al0.2Co0.8)5Gd	kagome	1	0	1	0	0	0
57610	(Al1.505Co0.45)Gd	kagome	1	0	1	0	0	0
57611	Co2HfAl	non-kagome	0	0	0	0	0	0
57612	(Al1.7Co0.3)Hf	kagome	1	0	1	0	0	0
57613	(Al1.7Co0.3)Ho	kagome	1	0	1	0	0	0
57614	(Co4.4Al0.6)La	kagome	1	0	1	0	0	0
57615	(AlCo3)Lu2	kagome	1	0	1	0	0	0
57617	Lu0.333Co0.167Al0.5	kagome	1	0	0	1	0	0
57618	AlCo2Mn	non-kagome	0	0	0	0	0	0
57619	(Al1.814Co0.186)(Al3.628Co0.372)Mo2	non-kagome	0	0	0	0	0	0
57620	AlCo2Nb	non-kagome	0	0	0	0	0	0
57621	(Al0.2Nb0.8)Co2	kagome	1	0	1	0	0	0
57622	(AlCo4)Nd	kagome	1	0	1	0	0	0
57623	Al(Co0.5Ni0.5)	non-kagome	0	0	0	0	0	0
57624	(Al0.4Co0.6)Ni3	kagome	0	1	0	0	1	0
57625	Al4(CoNi2)	non-kagome	0	0	0	0	0	0
57626	(Al0.2Co0.8)5Pr	kagome	1	0	1	0	0	0
57627	Pr(Al0.2Co1.8)	kagome	1	0	1	0	0	0
57628	(Al0.2Pr0.8)Co5	kagome	1	0	1	0	0	0
57629	Al(Co0.5Ru0.5)	non-kagome	0	0	0	0	0	0
57630	(Al0.25Co0.25)(Al0.75Co0.75)Sc	kagome	1	0	0	1	0	0
57631	(Al0.6Co1.4)Sc	kagome	1	0	1	0	0	0
57632	(Al0.2Co0.8)5Sm	kagome	1	0	1	0	0	0
57633	SrCo2Al9	non-kagome	0	0	0	0	0	0
57634	AlCo2Ta	non-kagome	0	0	0	0	0	0
57635	(Al0.2Ta0.8)Co2	kagome	1	0	1	0	0	0
57636	(Al0.35Co1.65)Tb	kagome	1	0	1	0	0	0
57637	(Al1.48Co0.52)Tb	kagome	1	0	1	0	0	0
57638	(Al2Co)Co2Th	kagome	1	0	1	0	0	0
57639	Co2TiAl	non-kagome	0	0	0	0	0	0
57640	(AlCo)U	kagome	1	0	1	0	0	0
57641	AlCo2U2	non-kagome	0	0	0	0	0	0
57642	AlCo3U2	kagome	1	0	0	1	0	0
57643	AlCo2V	non-kagome	0	0	0	0	0	0
57644	(Al0.2Co1.8)Y	kagome	1	0	1	0	0	0
57645	Al2CoY	non-kagome	0	0	0	0	0	0
57646	(Al1.8Co3.2)Y	kagome	1	0	1	0	0	0
57647	Y(Al0.2Co0.8)2	kagome	1	0	1	0	0	0
57648	AlCo2Zr	non-kagome	0	0	0	0	0	0
57649	(Al0.6Zr0.4)Co2	kagome	1	0	1	0	0	0
57650	(Al1.8Co0.2)Zr	kagome	1	0	1	0	0	0
57651	AlCr2	non-kagome	0	0	0	0	0	0
57652	Al45Cr7	non-kagome	0	0	0	0	0	0
57654	AlCrFe2	non-kagome	0	0	0	0	0	0
57655	(Al0.5Cr0.5)Fe	non-kagome	0	0	0	0	0	0
57656	Al(Cr1.75Fe0.25)	non-kagome	0	0	0	0	0	0
57657	(AlGe)Cr	non-kagome	0	0	0	0	0	0
57658	(Al.89Ge.11)12Cr	non-kagome	0	0	0	0	0	0
57659	Al18Cr2Mg3	non-kagome	0	0	0	0	0	0
57660	Al12(Cr0.5Mn0.5)	non-kagome	0	0	0	0	0	0
57661	(Al0.6Cr0.4)Nb3	non-kagome	0	0	0	0	0	0
57662	AlCrNi2	non-kagome	0	0	0	0	0	0
57663	(Al0.7Cr0.3)Ni3	kagome	0	1	0	0	1	0
57664	Al8Cr4Y	non-kagome	0	0	0	0	0	0
57665	(Al0.25Cr0.75)(Al0.75Cr2.25)Zr	kagome	0	1	0	0	0	1
57666	(Al0.8Cr0.2)2Zr	kagome	1	0	1	0	0	0
57667	Al2Cu3.4	non-kagome	0	0	0	0	0	0
57668	Al3Cu2	non-kagome	0	0	0	0	0	0
57669	Al4Cu9	non-kagome	0	0	0	0	0	0
57670	Al4Cu9	non-kagome	0	0	0	0	0	0
57671	(Al0.4Cu1.6)(Al0.6Cu2.4)Dy	kagome	1	0	1	0	0	0
57672	(Al1.64Cu0.36)Dy	kagome	1	0	1	0	0	0
57673	(Al0.55Cu0.45)Dy	non-kagome	0	0	0	0	0	0
57674	(Al0.4Cu1.6)(Al0.6Cu2.4)Er	kagome	1	0	1	0	0	0
57675	(Al0.4Cu0.6)Er	non-kagome	0	0	0	0	0	0
57676	(Al1.62Cu0.38)Er	kagome	1	0	1	0	0	0
57677	Al7FeCu2	non-kagome	0	0	0	0	0	0
57678	(Al1.92Cu0.08)(Al3.84Cu0.16)Fe	non-kagome	0	0	0	0	0	0
57679	(Al0.4Cu1.6)(Al0.6Cu2.4)Gd	kagome	1	0	1	0	0	0
57680	Al2(AlCu)Gd	non-kagome	0	0	0	0	0	0
57681	Al3Cu2Gd	kagome	1	0	1	0	0	0
57682	AlCu2Hf	non-kagome	0	0	0	0	0	0
57683	(Al2.5Cu0.5)Hf	kagome	0	1	0	0	1	0
57684	(Al1.65Cu0.35)Hf	kagome	1	0	1	0	0	0
57685	(AlCu4)Ho	kagome	1	0	1	0	0	0
57686	(Al3Cu)Ho	non-kagome	0	0	0	0	0	0
57687	(AlCu4)La	kagome	1	0	1	0	0	0
57688	(Al6.96Cu5.04)CuLa	non-kagome	0	0	0	0	0	0
57689	(Al0.4Cu0.4Ni1.2)(Al0.6Cu0.6Ni1.8)La	kagome	1	0	1	0	0	0
57690	Al88.7Cu19.3Li52	non-kagome	0	0	0	0	0	0
57691	(Al0.93Cu1.07)Mg	kagome	1	0	0	1	0	0
57692	(Al0.92Cu1.08)Mg	kagome	1	0	1	1	0	0
57693	Al2CuMg	non-kagome	0	0	0	0	0	0
57694	Al5Cu6Mg2	non-kagome	0	0	0	0	0	0
57695	AlCu2Mn	non-kagome	0	0	0	0	0	0
57696	Cu2Mn(Al0.85Sn0.15)	non-kagome	0	0	0	0	0	0
57697	Al4(AlCu)Mo2	non-kagome	0	0	0	0	0	0
57698	(AlCu4)Nd	kagome	1	0	1	0	0	0
57700	Al20.88Cu12.14Ni3.04	non-kagome	0	0	0	0	0	0
57701	Al8Cu4Np	non-kagome	0	0	0	0	0	0
57702	(Al0.5Cu0.5)Pd	non-kagome	0	0	0	0	0	0
57703	(AlCu4)Pr	kagome	1	0	1	0	0	0
57704	(Al1.04Cu0.96)(Al1.56Cu1.44)Pr	kagome	1	0	1	0	0	0
57705	Pr(Al1.7Cu0.3)	kagome	1	0	1	0	0	0
57706	AlCu2Re2	non-kagome	0	0	0	0	0	0
57707	(Al0.82Cu0.11)Rh	non-kagome	0	0	0	0	0	0
57708	(AlCu)Sc	kagome	1	0	0	1	0	0
57709	AlCu2Sc	non-kagome	0	0	0	0	0	0
57710	(Al0.5Sc0.5)Cu	non-kagome	0	0	0	0	0	0
57712	(AlCu4)Sm	kagome	1	0	1	0	0	0
57713	Al2(AlCu)Sm	non-kagome	0	0	0	0	0	0
57714	(Al0.46Cu0.54)(Al5.52Cu6.48)Sm	non-kagome	0	0	0	0	0	0
57715	Al8Cu4Sm	non-kagome	0	0	0	0	0	0
57716	(Al1.44Cu0.56)(Al2.16Cu0.84)Sm	kagome	1	0	1	0	0	0
57717	(Al0.5Cu0.5)Tb	non-kagome	0	0	0	0	0	0
57718	(AlCu4)Tb	kagome	1	0	1	0	0	0
57719	AlCu2Ti	non-kagome	0	0	0	0	0	0
57720	(Al0.5Ti0.5)Cu	non-kagome	0	0	0	0	0	0
57721	(AlCu4)Tm	kagome	1	0	1	0	0	0
57722	AlCu9U2	non-kagome	0	0	0	0	0	0
57847	(Al0.3Ga0.7)2Gd	non-kagome	0	0	0	0	0	0
57848	(Al1.75Ga0.25)Gd	kagome	1	0	1	0	0	0
57849	(AlGa)Ho	non-kagome	0	0	0	0	0	0
57850	(Al0.5Ga0.5)Li	non-kagome	0	0	0	0	0	0
57852	(Al0.5Ga0.5)(AlGa)Nb	non-kagome	0	0	0	0	0	0
57853	(Al0.9Ga0.1)Nb3	non-kagome	0	0	0	0	0	0
57854	(AlGa)Nd	non-kagome	0	0	0	0	0	0
57855	(Al1.5Ga0.5)Nd	non-kagome	0	0	0	0	0	0
57856	(Al1.8Ga0.2)Nd	kagome	1	0	1	0	0	0
57857	(Al1.65Ga0.35)Nd	kagome	1	0	1	0	0	0
57858	(Al0.5Ga0.5)Ni3	kagome	0	1	0	0	1	0
57861	(Al0.6Ga0.4)Sc	non-kagome	0	0	0	0	0	0
57862	(Al0.8Ga1.2)Sr	non-kagome	0	0	0	0	0	0
57863	Tm8(Ga2Al14)	kagome	1	0	1	0	0	0
57864	(Al0.5Ga0.5)V3	non-kagome	0	0	0	0	0	0
57865	(Al0.1Ga0.9)V3	non-kagome	0	0	0	0	0	0
57866	(Al1.5Ga0.5)Yb	kagome	1	0	1	0	0	0
57867	(Al0.3Ga0.7)Zr	non-kagome	0	0	0	0	0	0
57869	Gd3Al2	non-kagome	0	0	0	0	0	0
57870	Al3Gd	non-kagome	0	0	0	0	0	0
57872	Al2(Gd0.4Ho0.6)	kagome	1	0	1	0	0	0
57873	Al2(Gd0.5La0.5)	kagome	1	0	1	0	0	0
57874	Al2(Gd0.5Lu0.5)	kagome	1	0	1	0	0	0
57875	(AlMn)Gd	kagome	1	0	1	0	0	0
57876	Al2(Gd0.5Nd0.5)	kagome	1	0	1	0	0	0
57877	AlGdNi	non-kagome	0	0	0	0	0	0
57878	(AlNi4)Gd	kagome	1	0	1	0	0	0
57879	Al2GdNi	non-kagome	0	0	0	0	0	0
57880	(Al0.72Ni1.28)(Al1.08Ni1.92)Gd	kagome	1	0	1	0	0	0
57881	(Al1.57Ni0.43)Gd	kagome	1	0	1	0	0	0
57882	Al2(Gd0.5Pr0.5)	kagome	1	0	1	0	0	0
57885	Al2(Gd0.4Tb0.6)	kagome	1	0	1	0	0	0
57886	(Al1.75Ge0.25)La	non-kagome	0	0	0	0	0	0
57887	(Al1.7Ge0.3)Mo	non-kagome	0	0	0	0	0	0
57888	Al3(Ge0.2Mo0.7Al0.1)	non-kagome	0	0	0	0	0	0
57890	(Al0.75Ge0.25)Nb3	non-kagome	0	0	0	0	0	0
57891	(Al0.5Ge0.5)Ni3	kagome	0	1	0	0	1	0
57892	(Al0.8Ge0.2)Ni3	kagome	0	1	0	0	1	0
57893	(Al0.5Ge0.5)V3	non-kagome	0	0	0	0	0	0
57894	(Al0.25Ge0.75)V3	non-kagome	0	0	0	0	0	0
57896	Al3Hf	non-kagome	0	0	0	0	0	0
57897	Al3Hf2	non-kagome	0	0	0	0	0	0
57898	Hf5Al3	non-kagome	0	0	0	0	0	0
57899	Al3(Hf0.2Ho0.8)	kagome	0	1	0	0	1	0
57900	(Al0.2Hf0.8)Mo2	kagome	1	0	1	0	0	0
57901	AlHfNi2	non-kagome	0	0	0	0	0	0
57902	(Al0.1Ni1.9)Hf	kagome	1	0	1	0	0	0
57903	(Al0.72Hf0.28)Ni3	kagome	0	1	0	0	1	0
57904	(Al0.76Hf0.24)Ni3	kagome	0	1	0	0	1	0
57905	(Al1.65Ni0.35)Hf	kagome	1	0	1	0	0	0
57906	AlHfPd2	non-kagome	0	0	0	0	0	0
57907	Al3(Hf0.35Tb0.65)	kagome	0	1	0	0	1	0
57908	(Al0.5Hf0.5)W2	kagome	1	0	1	0	0	0
57909	(Al1.5Zn0.5)Hf	kagome	1	0	1	0	0	0
57910	AlHo2	non-kagome	0	0	0	0	0	0
57911	Al2Ho	kagome	1	0	1	0	0	0
57915	(AlMn)Ho	kagome	1	0	1	0	0	0
57916	Al2(Ho0.5Nd0.5)	kagome	1	0	1	0	0	0
57917	AlHoNi	non-kagome	0	0	0	0	0	0
57918	(AlNi4)Ho	kagome	1	0	1	0	0	0
57919	Al2HoNi	non-kagome	0	0	0	0	0	0
57920	Al4HoNi	non-kagome	0	0	0	0	0	0
57921	Al2(Ho0.5Pr0.5)	kagome	1	0	1	0	0	0
57922	Al2(Ho0.5Tb0.5)	kagome	1	0	1	0	0	0
57923	Al3(Ho0.8Zr0.2)	kagome	0	1	0	0	1	0
57924	(Al0.9In0.1)Li	non-kagome	0	0	0	0	0	0
57926	(Al0.95In0.05)Ni3	kagome	0	1	0	0	1	0
57927	(Al0.5In0.5)Sb	non-kagome	0	0	0	0	0	0
57928	AlIr	non-kagome	0	0	0	0	0	0
57929	Al3Ir	non-kagome	0	0	0	0	0	0
57930	(AlMn)Ir2	non-kagome	0	0	0	0	0	0
57931	Al1.5(Al0.805Nb0.195)(Al1.5Ir1.5)Ir0.5Nb3	kagome	1	0	0	1	0	0
57932	AlLa3	kagome	0	1	0	0	1	0
57933	Al2La	kagome	1	0	1	0	0	0
57934	Al3La	non-kagome	0	0	0	0	0	0
57935	Al4La	non-kagome	0	0	0	0	0	0
57936	Al4La	non-kagome	0	0	0	0	0	0
57938	Al2(La0.5Lu0.5)	kagome	1	0	1	0	0	0
100012	Er5Ge3	non-kagome	0	0	0	0	0	0
100013	Ce5Ge3	non-kagome	0	0	0	0	0	0
100016	Nd5Ge3	non-kagome	0	0	0	0	0	0
100017	Sm5Ge3	non-kagome	0	0	0	0	0	0
100018	Na8Al18Ge28	non-kagome	0	0	0	0	0	0
100022	Dy5Ge3	non-kagome	0	0	0	0	0	0
100023	Tm5Ge3	non-kagome	0	0	0	0	0	0
100024	BaMnSb2	non-kagome	0	0	0	0	0	0
100029	NiHg	non-kagome	0	0	0	0	0	0
100044	NbGe2	non-kagome	0	0	0	0	0	0
100045	CaMg2Sb2	non-kagome	0	0	0	0	0	0
140071	BaLi2In2Ge2	non-kagome	0	0	0	0	0	0
140072	EuLi2In2Ge2	non-kagome	0	0	0	0	0	0
140073	BaLi2(In1.46Li0.54)Ge2	non-kagome	0	0	0	0	0	0
140074	BaGe2In0.98Li1.02	non-kagome	0	0	0	0	0	0
140075	BaLi2(In1.34Li0.66)Ge2	non-kagome	0	0	0	0	0	0
140200	Yb24.0Ga40.40Au111.60	non-kagome	0	0	0	0	0	0
170171	Tb4FeGe8	non-kagome	0	0	0	0	0	0
170218	Ba2Bi3	non-kagome	0	0	0	0	0	0
170229	Na8BaPb6	non-kagome	0	0	0	0	0	0
170230	Na8BaSn6	non-kagome	0	0	0	0	0	0
170231	Na8EuSn6	non-kagome	0	0	0	0	0	0
170238	Ba21Al40	kagome	1	0	0	1	0	0
170239	Ba7Al13	kagome	1	0	0	1	0	0
170240	BaAl1.15Mg0.85	kagome	1	0	1	1	0	0
170241	BaMg2	kagome	1	0	0	1	0	0
170242	SrAl1.45Mg0.55	kagome	1	0	0	1	0	0
170244	Sr(Al0.6Mg1.4)	kagome	1	0	0	1	0	0
170245	SrMg2	kagome	1	0	0	1	0	0
170247	Yb9Zn4.23Sb9	non-kagome	0	0	0	0	0	0
170248	Yb9Zn4.38Sb9	non-kagome	0	0	0	0	0	0
170249	Yb9Zn4.384Sb9	non-kagome	0	0	0	0	0	0
170250	Ca9Zn4.478Sb9	non-kagome	0	0	0	0	0	0
170277	Zr7Sb3.93	non-kagome	0	0	0	0	0	0
170278	LaNi1.44Al5.56	non-kagome	0	0	0	0	0	0
170311	Y7.86Os12Al61.51	non-kagome	0	0	0	0	0	0
170340	DyNiGe2	non-kagome	0	0	0	0	0	0
170341	ErNiGe2	non-kagome	0	0	0	0	0	0
170342	YbNiGe2	non-kagome	0	0	0	0	0	0
170343	LuNiGe2	non-kagome	0	0	0	0	0	0
170464	Mg35.12Cu24Ga53.57	non-kagome	0	0	0	0	0	0
170465	Cu24Ga52.67Mg35.07	non-kagome	0	0	0	0	0	0
170467	NaSn2	non-kagome	0	0	0	0	0	0
170571	Li17Ag3Sn6	non-kagome	0	0	0	0	0	0
195724	Au(In0.33Sn0.67)	non-kagome	0	0	0	0	0	0
195725	Au(In0.33Sn0.67)	non-kagome	0	0	0	0	0	0
195726	Au(In0.33Sn0.67)	non-kagome	0	0	0	0	0	0
195727	Au(In0.33Sn0.67)	non-kagome	0	0	0	0	0	0
195728	Au(In0.32Sn0.68)	non-kagome	0	0	0	0	0	0
195729	Au(In0.33Sn0.67)	non-kagome	0	0	0	0	0	0
195730	Au(In0.11Sn0.89)	non-kagome	0	0	0	0	0	0
195731	Au(In0.22Sn0.78)	non-kagome	0	0	0	0	0	0
195732	Au(Sb0.167Sn0.833)	non-kagome	0	0	0	0	0	0
195760	Ca5Pd6Ge6	non-kagome	0	0	0	0	0	0
195767	(Bi28Ni25)0.8	non-kagome	0	0	0	0	0	0
195775	Bi2Pt	non-kagome	0	0	0	0	0	0
195777	Bi14Rh3	non-kagome	0	0	0	0	0	0
195794	Ba8(Cu5.1Ge0.9)(Ge39.3Sn0.7)	non-kagome	0	0	0	0	0	0
195807	Li26(Al32.76Zn21.24)	non-kagome	0	0	0	0	0	0
195808	Li4(Al3.42Zn11.58)	non-kagome	0	0	0	0	0	0
195943	CaAuSn	non-kagome	0	0	0	0	0	0
251999	BaIr2In9	non-kagome	0	0	0	0	0	0
252043	MnGe	non-kagome	0	0	0	0	0	0
427377	K12.92Co0.95Sn17.01	non-kagome	0	0	0	0	0	0
427378	K13CoSn17	non-kagome	0	0	0	0	0	0
427474	La8Co2In3	non-kagome	0	0	0	0	0	0
430495	Li12Ge7	non-kagome	0	0	0	0	0	0
629247	SmCu2	non-kagome	0	0	0	0	0	0
629251	SmCu6	non-kagome	0	0	0	0	0	0
629252	CuSm	non-kagome	0	0	0	0	0	0
629253	SmCu6	non-kagome	0	0	0	0	0	0
629254	Cu5Sm	kagome	1	0	1	0	0	0
629259	SmCu2Sn2	non-kagome	0	0	0	0	0	0
629260	CuSm4Sn8	non-kagome	0	0	0	0	0	0
629261	CuSmSn	non-kagome	0	0	0	0	0	0
629268	Cu3Sn	non-kagome	0	0	0	0	0	0
629270	Cu0.92Sn0.08	non-kagome	0	0	0	0	0	0
629271	Cu0.93Sn0.07	non-kagome	0	0	0	0	0	0
629278	CuSn	non-kagome	0	0	0	0	0	0
629279	Cu10Sn3	non-kagome	0	0	0	0	0	0
629281	Cu3Sn0.87	non-kagome	0	0	0	0	0	0
629282	Cu0.97Sn0.03	non-kagome	0	0	0	0	0	0
629283	Cu0.1TbSn2	non-kagome	0	0	0	0	0	0
629285	CuSnTb	non-kagome	0	0	0	0	0	0
629295	Tm3Cu4Sn4	non-kagome	0	0	0	0	0	0
629296	CuSnTm	non-kagome	0	0	0	0	0	0
629297	CuSnU	non-kagome	0	0	0	0	0	0
629298	U3Cu3Sn4	non-kagome	0	0	0	0	0	0
629300	CuSnY	non-kagome	0	0	0	0	0	0
629301	Yb5CuSn3	non-kagome	0	0	0	0	0	0
629302	Zr5(Cu2.7Sn1.3)	non-kagome	0	0	0	0	0	0
629303	Zr5(CuSn3)	non-kagome	0	0	0	0	0	0
629305	SrCu	non-kagome	0	0	0	0	0	0
629306	SrCu	non-kagome	0	0	0	0	0	0
629311	CuTa2V3	kagome	1	0	0	1	0	0
629313	TbCu2	non-kagome	0	0	0	0	0	0
629314	CuTb	non-kagome	0	0	0	0	0	0
629315	CuTb	non-kagome	0	0	0	0	0	0
629316	TbCu5	kagome	1	0	0	1	0	0
629317	Cu23Tb6	non-kagome	0	0	0	0	0	0
629318	CuTb	non-kagome	0	0	0	0	0	0
629319	TbCu	non-kagome	0	0	0	0	0	0
629358	Cu2Th	non-kagome	0	0	0	0	0	0
629361	ThCu6	non-kagome	0	0	0	0	0	0
629363	Cu2Th	non-kagome	0	0	0	0	0	0
629365	CuTh2	non-kagome	0	0	0	0	0	0
629367	Th14Cu51	non-kagome	0	0	0	0	0	0
629369	Th2Cu	non-kagome	0	0	0	0	0	0
629371	Th14Cu51	non-kagome	0	0	0	0	0	0
629373	CuTh2	non-kagome	0	0	0	0	0	0
629375	ThCu6	non-kagome	0	0	0	0	0	0
629376	(Cu0.989Th0.011)	non-kagome	0	0	0	0	0	0
629378	TiCu4	non-kagome	0	0	0	0	0	0
629379	TiCu2	non-kagome	0	0	0	0	0	0
629380	Cu3Ti2	non-kagome	0	0	0	0	0	0
629385	Cu4Ti	non-kagome	0	0	0	0	0	0
629386	TiCu2	non-kagome	0	0	0	0	0	0
629388	CuTi2	non-kagome	0	0	0	0	0	0
629389	CuTi	non-kagome	0	0	0	0	0	0
629390	Cu4Ti3	non-kagome	0	0	0	0	0	0
629393	TiCu4	non-kagome	0	0	0	0	0	0
629394	CuTi2	non-kagome	0	0	0	0	0	0
629398	Ti2Cu3	non-kagome	0	0	0	0	0	0
629399	Ti2Cu	non-kagome	0	0	0	0	0	0
629401	TiCu4	non-kagome	0	0	0	0	0	0
629402	Ti0.04Cu0.96	non-kagome	0	0	0	0	0	0
629404	CuTi2	non-kagome	0	0	0	0	0	0
629405	TiCu2	non-kagome	0	0	0	0	0	0
629406	Cu4Ti3	non-kagome	0	0	0	0	0	0
629408	Cu0.94Ti0.06	non-kagome	0	0	0	0	0	0
629410	Cu(TiZr)	non-kagome	0	0	0	0	0	0
629411	Cu2(TiZr3)	non-kagome	0	0	0	0	0	0
629413	TmCu2	non-kagome	0	0	0	0	0	0
629415	CuTm	non-kagome	0	0	0	0	0	0
629417	CuTm	non-kagome	0	0	0	0	0	0
629421	UCu5	kagome	1	0	1	0	0	0
629423	UCu5	kagome	1	0	1	0	0	0
629425	UCu5	kagome	1	0	1	0	0	0
629426	CuY	non-kagome	0	0	0	0	0	0
629427	Y0.78Cu5.44	kagome	1	0	1	0	0	0
629429	YCu2	non-kagome	0	0	0	0	0	0
629432	Cu5Y	kagome	1	0	1	0	0	0
629433	CuY	non-kagome	0	0	0	0	0	0
629435	CuY	non-kagome	0	0	0	0	0	0
629436	Cu5Y	kagome	1	0	1	0	0	0
629439	YbCu2	non-kagome	0	0	0	0	0	0
629442	CuYb	non-kagome	0	0	0	0	0	0
629447	Cu23Yb6	non-kagome	0	0	0	0	0	0
629448	Cu2Yb	kagome	1	0	0	1	0	0
629449	Cu5Yb	kagome	1	0	1	0	0	0
629453	Zn8Cu5	non-kagome	0	0	0	0	0	0
629457	Zn0.336Cu0.664	non-kagome	0	0	0	0	0	0
629460	(Cu0.66Zn0.34)	non-kagome	0	0	0	0	0	0
629461	Cu0.7589Zn0.2411	non-kagome	0	0	0	0	0	0
629462	CuZn	non-kagome	0	0	0	0	0	0
629465	Cu0.66Zn0.34	non-kagome	0	0	0	0	0	0
629467	Zr1.5Zn0.5Cu	non-kagome	0	0	0	0	0	0
629468	Cu7Zn16Zr6	non-kagome	0	0	0	0	0	0
629471	Zr14Cu51	non-kagome	0	0	0	0	0	0
629476	Zr3Cu8	non-kagome	0	0	0	0	0	0
629477	Cu10Zr7	non-kagome	0	0	0	0	0	0
681822	FeTiSb	non-kagome	0	0	0	0	0	0
681823	NiTiSb	non-kagome	0	0	0	0	0	0
681845	Co2TiSn	non-kagome	0	0	0	0	0	0
681846	Co2TiSn	non-kagome	0	0	0	0	0	0
681856	NbMn2	kagome	1	0	0	1	0	0
681857	NbMn2	kagome	1	0	0	1	0	0
681858	NbMn2	kagome	1	0	0	1	0	0
681872	ScSb	non-kagome	0	0	0	0	0	0
681874	HfV2Ga4	non-kagome	0	0	0	0	0	0
681875	ScV2Ga4	non-kagome	0	0	0	0	0	0
681877	HoBi	non-kagome	0	0	0	0	0	0
681894	Ti3Al	kagome	0	1	0	0	0	1
681911	YCo2	kagome	1	0	1	0	0	0
681912	YCo2	kagome	1	0	1	0	0	0
681952	InSb	non-kagome	0	0	0	0	0	0
682003	TiIrSb	non-kagome	0	0	0	0	0	0
2256	Pu2Pt	non-kagome	0	0	0	0	0	0
2306	Nb(Al0.77Ir0.23)2	kagome	1	0	0	1	0	0
2334	Dy3Ni2	non-kagome	0	0	0	0	0	0
2345	Ru2Ge3	non-kagome	0	0	0	0	0	0
2351	TbFe2	kagome	1	0	1	1	0	0
2359	Cu9Ga4	non-kagome	0	0	0	0	0	0
2367	Pt23.98In18	non-kagome	0	0	0	0	0	0
2407	Sc3Co	non-kagome	0	0	0	0	0	0
2414	HfNi3	kagome	0	1	0	0	1	1
2415	HfNi3	kagome	0	1	0	0	0	1
2416	Hf8Ni21	non-kagome	0	0	0	0	0	0
2417	Hf3Ni7	non-kagome	0	0	0	0	0	0
2422	Y5Pt4	non-kagome	0	0	0	0	0	0
2516	Pu3Pd4	non-kagome	0	0	0	0	0	0
2720	Ag2Hg3.02	non-kagome	0	0	0	0	0	0
2741	Mg(Ni0.45Cu0.55)2	kagome	1	0	0	1	0	0
2750	Mg340.04Pd55.84	non-kagome	0	0	0	0	0	0
2755	Gd2.17Zn9.67	non-kagome	0	0	0	0	0	0
2756	Y2.103Zn9.78	non-kagome	0	0	0	0	0	0
2834	ErCd3	non-kagome	0	0	0	0	0	0
2835	YCd3	non-kagome	0	0	0	0	0	0
4491	Al2Cu3Gd	kagome	1	0	1	0	0	0
10552	Sr0.304Eu0.696PtIn2	non-kagome	0	0	0	0	0	0
10553	Sr0.69Eu0.31PtIn2	non-kagome	0	0	0	0	0	0
10704	Ba6Pt21.96Al53	non-kagome	0	0	0	0	0	0
10705	Ba6Pt21.92Al53	non-kagome	0	0	0	0	0	0
10825	Ca4LiSn6	non-kagome	0	0	0	0	0	0
12628	Tb6Co2.2Al0.8	non-kagome	0	0	0	0	0	0
12629	Dy6Co2.2Al0.8	non-kagome	0	0	0	0	0	0
12635	Ce1.662Mg1.338Co9	kagome	1	0	0	1	0	0
12678	Dy2Co2Al	non-kagome	0	0	0	0	0	0
12679	Ho2Co2Al	non-kagome	0	0	0	0	0	0
12680	Er2Co2Al	non-kagome	0	0	0	0	0	0
12681	Tm2Co2Al	non-kagome	0	0	0	0	0	0
12683	Dy2Ni2Al	non-kagome	0	0	0	0	0	0
12684	Ho2Ni2Al	non-kagome	0	0	0	0	0	0
12685	Er2Ni2Al	non-kagome	0	0	0	0	0	0
12686	Tm2Ni2Al	non-kagome	0	0	0	0	0	0
12736	Pt7Sn9Sm5	non-kagome	0	0	0	0	0	0
12737	Pt3Sn5Nd1.84	non-kagome	0	0	0	0	0	0
12738	Pt4Sn6La3	non-kagome	0	0	0	0	0	0
12739	Pt3Sn5Sm1.89	non-kagome	0	0	0	0	0	0
12740	Pt4Sn6Ce3	non-kagome	0	0	0	0	0	0
12971	CaPtIn4	non-kagome	0	0	0	0	0	0
13396	Re(Ga0.4Ge0.6)	non-kagome	0	0	0	0	0	0
53308	CuMn2PdSb2	non-kagome	0	0	0	0	0	0
53309	CuMn2PtSb2	non-kagome	0	0	0	0	0	0
53311	CuMnSb	non-kagome	0	0	0	0	0	0
53312	Cu2MnSb	non-kagome	0	0	0	0	0	0
53320	CuNi2Sb	non-kagome	0	0	0	0	0	0
53337	Cu3Sb	non-kagome	0	0	0	0	0	0
53339	CuSrSb	non-kagome	0	0	0	0	0	0
53340	Cu2U3Sb3	non-kagome	0	0	0	0	0	0
53360	DyGe	non-kagome	0	0	0	0	0	0
53361	(Dy2Ge3)0.5	non-kagome	0	0	0	0	0	0
53362	DyGe1.85	non-kagome	0	0	0	0	0	0
53363	DyPd2Ge2	non-kagome	0	0	0	0	0	0
53364	DyPt2Ge2	non-kagome	0	0	0	0	0	0
53368	DyNiSb	non-kagome	0	0	0	0	0	0
53374	DyPtSb	non-kagome	0	0	0	0	0	0
53393	ErMn2Ge2	non-kagome	0	0	0	0	0	0
53402	ErNiSb	non-kagome	0	0	0	0	0	0
53409	ErPtSb	non-kagome	0	0	0	0	0	0
53417	ErSb	non-kagome	0	0	0	0	0	0
53426	EuGe	non-kagome	0	0	0	0	0	0
53427	Eu(Ni0.5Ge1.5)	non-kagome	0	0	0	0	0	0
53455	FeGe	non-kagome	0	0	0	0	0	0
53456	FeGe	non-kagome	0	0	0	0	0	0
53457	FeGe	non-kagome	0	0	0	0	0	0
53458	FeGe	non-kagome	0	0	0	0	0	0
53459	FeGe	kagome	0	1	0	0	1	0
53460	Fe2Ge	non-kagome	0	0	0	0	0	0
53461	Fe3Ge	kagome	0	1	0	0	1	0
53462	Fe3Ge	non-kagome	0	0	0	0	0	0
53463	Fe3.2Ge2	non-kagome	0	0	0	0	0	0
53464	Fe13Ge8	non-kagome	0	0	0	0	0	0
53465	Fe0.67LaGe1.33	non-kagome	0	0	0	0	0	0
53466	Fe6HfGe6	kagome	1	0	1	0	0	0
53467	Fe2NdGe2	non-kagome	0	0	0	0	0	0
53468	Fe2NdGe2	non-kagome	0	0	0	0	0	0
53470	FeNiGe	non-kagome	0	0	0	0	0	0
53471	(Fe1.2Ni1.8)Ge	kagome	0	1	0	0	1	0
53472	Fe2PrGe2	non-kagome	0	0	0	0	0	0
53473	Fe2PrGe2	non-kagome	0	0	0	0	0	0
53475	Fe3Sm0.45Ge3.1	kagome	1	0	1	0	0	0
53477	Fe2TbGe2	non-kagome	0	0	0	0	0	0
53478	Fe3Tb0.45Ge3.1	kagome	1	0	1	0	0	0
53479	FeTiGe	non-kagome	0	0	0	0	0	0
53480	Fe2UGe2	non-kagome	0	0	0	0	0	0
53481	FeV2Ge	non-kagome	0	0	0	0	0	0
53482	Fe2YbGe2	non-kagome	0	0	0	0	0	0
53483	Fe3Zr2Ge	kagome	1	0	0	1	0	0
53490	Fe4LaSb12	non-kagome	0	0	0	0	0	0
53535	FeSb	non-kagome	0	0	0	0	0	0
53536	Fe1.45(Sn0.5Sb0.5)	non-kagome	0	0	0	0	0	0
53537	FeTiSb	non-kagome	0	0	0	0	0	0
53538	(Fe0.08Ti2.92)Sb	non-kagome	0	0	0	0	0	0
53539	FeVSb	non-kagome	0	0	0	0	0	0
53567	Nb3(Ga0.5Ge0.5)	non-kagome	0	0	0	0	0	0
53569	Ni3.5(GaGe)	non-kagome	0	0	0	0	0	0
53570	Ni3(Ga0.5Ge0.5)	kagome	0	1	0	0	1	0
53571	Pt6(GaGe)	non-kagome	0	0	0	0	0	0
53574	V6(GaGe)	non-kagome	0	0	0	0	0	0
53577	(GaIn)Sb2	non-kagome	0	0	0	0	0	0
53579	GaK2Sb2	non-kagome	0	0	0	0	0	0
53582	Nb6(GaSb)	non-kagome	0	0	0	0	0	0
53584	Ni3(Ga0.833Sb0.167)	kagome	0	1	0	0	1	0
53605	GaSb	non-kagome	0	0	0	0	0	0
53609	GdMn2Ge2	non-kagome	0	0	0	0	0	0
53610	GdPd2Ge2	non-kagome	0	0	0	0	0	0
53611	GdPt2Ge2	non-kagome	0	0	0	0	0	0
53612	GdRh2Ge2	non-kagome	0	0	0	0	0	0
53624	GdPtSb	non-kagome	0	0	0	0	0	0
77751	Sr5Sb3	non-kagome	0	0	0	0	0	0
77752	NbSb2	non-kagome	0	0	0	0	0	0
77889	Pd2Sb	non-kagome	0	0	0	0	0	0
77891	Pd8Sb3	non-kagome	0	0	0	0	0	0
77892	Pd20Sb7	non-kagome	0	0	0	0	0	0
77894	Tb(PdSb)	non-kagome	0	0	0	0	0	0
77933	PrSb	non-kagome	0	0	0	0	0	0
77946	PtSb2	non-kagome	0	0	0	0	0	0
77948	PtScSb	non-kagome	0	0	0	0	0	0
77949	Pt(Sn1.3Sb0.7)	non-kagome	0	0	0	0	0	0
77950	PtTbSb	non-kagome	0	0	0	0	0	0
77951	PtTmSb	non-kagome	0	0	0	0	0	0
77953	PtYbSb	non-kagome	0	0	0	0	0	0
77957	Ni1.78Ge	non-kagome	0	0	0	0	0	0
77958	Ni5Ge3	non-kagome	0	0	0	0	0	0
77966	Ni1.7Ge	non-kagome	0	0	0	0	0	0
77967	Co1.7Ge	non-kagome	0	0	0	0	0	0
77968	Fe1.56Ge	non-kagome	0	0	0	0	0	0
77984	PuSb	non-kagome	0	0	0	0	0	0
77991	Rb3Sb	non-kagome	0	0	0	0	0	0
78426	Fe2.9Ga1.19Sb0.91	non-kagome	0	0	0	0	0	0
101102	Hf2Fe	non-kagome	0	0	0	0	0	0
101103	Hf2Co	non-kagome	0	0	0	0	0	0
101107	Ti(Ti0.33Mn1.67)	kagome	1	0	0	1	0	0
101108	CeZn	non-kagome	0	0	0	0	0	0
101109	CeZn5	kagome	1	0	1	0	0	0
101110	AlCoU	non-kagome	0	0	0	0	0	0
101111	AlNiU	non-kagome	0	0	0	0	0	0
101112	Dy5Pb3	non-kagome	0	0	0	0	0	0
101113	CeNiGa	non-kagome	0	0	0	0	0	0
101114	SmNiAl	non-kagome	0	0	0	0	0	0
101115	GdNiAl	non-kagome	0	0	0	0	0	0
101116	CeCuAl	non-kagome	0	0	0	0	0	0
101117	NdCuAl	non-kagome	0	0	0	0	0	0
101118	SmCuAl	non-kagome	0	0	0	0	0	0
101119	GdCuAl	non-kagome	0	0	0	0	0	0
101120	TbCuAl	non-kagome	0	0	0	0	0	0
101121	DyCuAl	non-kagome	0	0	0	0	0	0
101122	HoCuAl	non-kagome	0	0	0	0	0	0
101123	ErCuAl	non-kagome	0	0	0	0	0	0
101124	TmCuAl	non-kagome	0	0	0	0	0	0
101125	LuCuAl	non-kagome	0	0	0	0	0	0
101126	GaNiZr	non-kagome	0	0	0	0	0	0
101127	AlNiTh	non-kagome	0	0	0	0	0	0
101128	CoGaTh	non-kagome	0	0	0	0	0	0
101129	InPdTh	non-kagome	0	0	0	0	0	0
101130	AlPtU	non-kagome	0	0	0	0	0	0
101131	NiGaU	non-kagome	0	0	0	0	0	0
101132	RhGaU	non-kagome	0	0	0	0	0	0
101133	IrGaU	non-kagome	0	0	0	0	0	0
101134	PtGaU	non-kagome	0	0	0	0	0	0
101135	InPdU	non-kagome	0	0	0	0	0	0
101136	Pt3Ti	kagome	0	1	0	0	1	1
101137	HfAg	non-kagome	0	0	0	0	0	0
101151	Fe8(Fe3Ti)Tb	non-kagome	0	0	0	0	0	0
114344	Gd0.371Y0.629AuMg	non-kagome	0	0	0	0	0	0
194523	(La0.77Mg0.23)Ni3.8	kagome	1	0	0	1	0	0
194524	(La0.76Mg0.24)Ni3.5	kagome	1	0	0	1	0	0
194525	(La0.75Mg0.25)Ni3.5	kagome	1	0	0	1	0	0
194654	Gd2Fe17.5	non-kagome	0	0	0	0	0	0
194655	Gd2(Fe16.78Ti0.41)	non-kagome	0	0	0	0	0	0
194656	Gd2(Fe16.74Ti0.57)	non-kagome	0	0	0	0	0	0
194657	Gd2(Fe16.66Ti0.75)	non-kagome	0	0	0	0	0	0
194658	Gd2(Fe16.25Ti1.08)	non-kagome	0	0	0	0	0	0
194659	Gd2(Fe16.07Ga1.13)	non-kagome	0	0	0	0	0	0
194660	Gd2(Fe15.78Ga0.75Ti0.25)	non-kagome	0	0	0	0	0	0
194661	Gd2(Fe16.36Ga0.5Ti0.54)	non-kagome	0	0	0	0	0	0
194662	Gd2(Fe16.29Ga0.37Ti0.75)	non-kagome	0	0	0	0	0	0
194667	ErCo2	kagome	1	0	1	0	0	0
194668	Er0.95Co2	kagome	1	0	1	0	0	0
194669	Nd(Ni0.5Ge1.5)	non-kagome	0	0	0	0	0	0
194670	Nd(Ni0.5Ge1.5)	non-kagome	0	0	0	0	0	0
194671	Nd(Ni0.5Ge1.5)	non-kagome	0	0	0	0	0	0
194672	Nd(Ni0.5Ge1.5)	non-kagome	0	0	0	0	0	0
194673	Nd(Ni0.5Ge1.5)	non-kagome	0	0	0	0	0	0
194674	Nd(Ni0.5Ge1.5)	non-kagome	0	0	0	0	0	0
194675	Nd(Ni0.5Ge1.5)	non-kagome	0	0	0	0	0	0
194676	Nd(Ni0.5Ge1.5)	non-kagome	0	0	0	0	0	0
194677	Nd(Ni0.5Ge1.5)	non-kagome	0	0	0	0	0	0
194678	Nd(Ni0.5Ge1.5)	non-kagome	0	0	0	0	0	0
194698	CePd2Al2	non-kagome	0	0	0	0	0	0
194699	CePd3Al2(Al0.96Pd0.04)	non-kagome	0	0	0	0	0	0
194700	CePd4Al3(Al0.93Pd0.07)	non-kagome	0	0	0	0	0	0
194734	Lu3Co4Ge13	non-kagome	0	0	0	0	0	0
199866	PrY	non-kagome	0	0	0	0	0	0
199867	Ce0.3Gd0.7	non-kagome	0	0	0	0	0	0
199868	Ce0.45Ho0.55	non-kagome	0	0	0	0	0	0
199870	Mg2Ni	non-kagome	0	0	0	0	0	0
199873	Ti3Sn	kagome	0	1	0	0	0	1
199875	NiGd	non-kagome	0	0	0	0	0	0
238254	OsSb2	non-kagome	0	0	0	0	0	0
238303	Fe0.70Pd1.58Zn10.72	non-kagome	0	0	0	0	0	0
251584	Ba14Ge78	non-kagome	0	0	0	0	0	0
251585	Ba2Ge11	non-kagome	0	0	0	0	0	0
251586	BaGe5	non-kagome	0	0	0	0	0	0
251618	Li3Cu6Sn4	kagome	1	0	1	0	0	0
625362	Tb2Co7	kagome	1	0	1	0	0	0
625367	Co3Tb	kagome	1	0	0	1	0	0
625370	Co2Tb	kagome	1	0	1	0	0	0
625371	Tb2Co17	non-kagome	0	0	0	0	0	0
625374	Tb3Co	non-kagome	0	0	0	0	0	0
625375	Co2Tb	kagome	1	0	1	0	0	0
625376	Co2Tb	kagome	1	0	1	0	0	0
625378	Co2Tb	kagome	1	0	1	0	0	0
625379	Co3Tb	kagome	1	0	0	1	0	0
625381	Tb3Co	non-kagome	0	0	0	0	0	0
625383	Co5Tb	kagome	1	0	1	0	0	0
625384	Co3Tb	kagome	1	0	0	1	0	0
625385	Tb4Co3	non-kagome	0	0	0	0	0	0
625387	TbCo2	kagome	1	0	1	0	0	0
625389	Co5Tb	kagome	1	0	1	0	0	0
625391	Co2Tb	kagome	1	0	1	0	0	0
625395	Co3Tb	kagome	1	0	0	1	0	0
625396	Co2Tb	kagome	1	0	1	0	0	0
625397	(Y1.8Tb1.2)Co	non-kagome	0	0	0	0	0	0
625416	Th2Co7	kagome	1	0	1	0	0	0
625418	Co3Th	kagome	1	0	0	1	0	0
625420	Th2Co17	non-kagome	0	0	0	0	0	0
625423	ThCo5	kagome	1	0	1	0	0	0
625424	Co5Th	kagome	1	0	1	0	0	0
625425	Th2Co7	kagome	1	0	0	1	0	0
625426	Th2Co17	non-kagome	0	0	0	0	0	0
625427	Th7Co3	non-kagome	0	0	0	0	0	0
625428	CoTh	non-kagome	0	0	0	0	0	0
625429	Co5Th	kagome	1	0	1	0	0	0
625430	Co5Th	kagome	1	0	1	0	0	0
625431	Co5Th	kagome	1	0	1	0	0	0
625433	ThCo3	kagome	1	0	0	1	0	0
625436	Co5Th	kagome	1	0	1	0	0	0
625437	Co5Th	kagome	1	0	1	0	0	0
625438	Th2Co7	kagome	1	0	1	0	0	0
625441	Th7Co3	non-kagome	0	0	0	0	0	0
625442	CoTh	non-kagome	0	0	0	0	0	0
625444	Co5Th	kagome	1	0	1	0	0	0
625445	Th2Co7	kagome	1	0	0	1	0	0
625450	Co5Th	kagome	1	0	1	0	0	0
625453	Th2Co7	kagome	1	0	0	1	0	0
625454	Co17Th2	non-kagome	0	0	0	0	0	0
625455	Th7Co3	non-kagome	0	0	0	0	0	0
625461	Co2Ti	kagome	1	0	1	0	0	0
625462	Co3Ti	kagome	0	1	0	0	1	0
625463	Co2Ti	kagome	1	0	1	0	0	0
625466	TiCo2	kagome	1	0	1	1	0	0
625468	Co3Ti	kagome	0	1	0	0	1	0
625469	Co2Ti	kagome	1	0	1	0	0	0
625470	CoTi2	non-kagome	0	0	0	0	0	0
625472	CoTi2	non-kagome	0	0	0	0	0	0
625473	CoTi	non-kagome	0	0	0	0	0	0
625477	CoTi	non-kagome	0	0	0	0	0	0
625478	Co2Ti	kagome	1	0	1	0	0	0
625479	Co2Ti	kagome	1	0	1	0	0	0
625481	Co3Ti	kagome	0	1	0	0	1	0
625482	TiCo2	kagome	1	0	1	1	0	0
625483	CoTi2	non-kagome	0	0	0	0	0	0
625484	Co3Ti	kagome	0	1	0	0	1	0
625488	CoTi	non-kagome	0	0	0	0	0	0
625491	Co11TiY	non-kagome	0	0	0	0	0	0
625493	YTiCo11	non-kagome	0	0	0	0	0	0
625494	Co4TiZr	kagome	1	0	1	0	0	0
625497	Tm4Co3	non-kagome	0	0	0	0	0	0
625498	Tm2Co17	kagome	1	0	0	1	0	0
625499	TmCo3	kagome	1	0	0	1	0	0
625503	Tm2Co7	kagome	1	0	1	0	0	0
625505	Co2Tm	kagome	1	0	1	0	0	0
625506	Co3Tm	kagome	1	0	0	1	0	0
625510	Co3U	kagome	1	0	0	1	0	0
625511	Co2U	kagome	1	0	1	0	0	0
625513	U6Co	non-kagome	0	0	0	0	0	0
625514	Co2U	kagome	1	0	1	0	0	0
625517	U1.5Co7.5	kagome	1	0	0	1	0	0
625518	Co2U	kagome	1	0	1	0	0	0
625520	Co2U	kagome	1	0	1	0	0	0
625524	Co2U	kagome	1	0	1	0	0	0
625526	Co2U	kagome	1	0	1	0	0	0
625529	CoV3	non-kagome	0	0	0	0	0	0
625530	CoV3	non-kagome	0	0	0	0	0	0
625532	(Co0.7V0.3)	non-kagome	0	0	0	0	0	0
625533	VCo3	kagome	0	1	0	0	0	1
625538	Co3V	non-kagome	0	0	0	0	0	0
625539	(V0.75W0.25)Co3	kagome	0	1	0	0	1	1
625540	Co10V2Y	non-kagome	0	0	0	0	0	0
625542	Co10V2Y	non-kagome	0	0	0	0	0	0
625545	CoVZr	kagome	1	0	0	1	0	0
625550	Co0.9W0.1	non-kagome	0	0	0	0	0	0
625551	Co7.81W5.19	kagome	1	0	1	0	0	0
625553	Co3W	kagome	0	1	0	0	0	1
625554	Y4Co3	non-kagome	0	0	0	0	0	0
625556	Y2Co17	non-kagome	0	0	0	0	0	0
625558	Co2Y	kagome	1	0	1	0	0	0
625559	Co3Y	kagome	1	0	0	1	0	0
625563	Y2Co7	kagome	1	0	1	0	0	0
625564	YCo3	kagome	1	0	0	1	0	0
625565	Y2Co17	non-kagome	0	0	0	0	0	0
625566	Y2Co17	non-kagome	0	0	0	0	0	0
625567	Co2Y	kagome	1	0	1	0	0	0
625572	Co3Y	kagome	1	0	0	1	0	0
625573	Co5Y	kagome	1	0	1	0	0	0
625574	Y2Co7	kagome	1	0	1	0	0	0
625576	Y3Co	non-kagome	0	0	0	0	0	0
625577	YCo5	kagome	1	0	1	0	0	0
625579	Co5Y	kagome	1	0	1	0	0	0
625580	Co3Y	kagome	1	0	0	1	0	0
625583	Y2Co17	non-kagome	0	0	0	0	0	0
625584	Y2Co7	kagome	1	0	1	0	0	0
625585	Co2Y	kagome	1	0	1	0	0	0
625588	Co2Y	kagome	1	0	1	0	0	0
625590	Co3Y	kagome	1	0	0	1	0	0
625591	Co5Y	kagome	1	0	1	0	0	0
625595	Co2Y	kagome	1	0	1	0	0	0
625596	Co3Y	kagome	1	0	0	1	0	0
625597	Co5Y	kagome	1	0	1	0	0	0
625598	Co2Y	kagome	1	0	1	0	0	0
625599	Co2Y	kagome	1	0	1	0	0	0
625600	Co3Y	kagome	1	0	0	1	0	0
625602	Co2Y	kagome	1	0	1	0	0	0
625603	Co5Y	kagome	1	0	1	0	0	0
625605	Co3Y	kagome	1	0	0	1	0	0
625606	Co2Y	kagome	1	0	1	0	0	0
625607	Co2Y	kagome	1	0	1	0	0	0
625610	Co2Y	kagome	1	0	1	0	0	0
625614	Y3Co	non-kagome	0	0	0	0	0	0
625615	Co3Y	kagome	1	0	0	1	0	0
625616	Co5Y	kagome	1	0	1	0	0	0
625618	Y2Co7	kagome	1	0	1	0	0	0
625619	Y2Co17	non-kagome	0	0	0	0	0	0
625620	YCo2	kagome	1	0	1	0	0	0
625623	Co5Y	kagome	1	0	1	0	0	0
625625	Co3Y	kagome	1	0	0	1	0	0
625630	Co5Y	kagome	1	0	1	0	0	0
625632	Co2Y	kagome	1	0	1	0	0	0
625633	Co2Y	kagome	1	0	1	0	0	0
625634	Co5Y	kagome	1	0	1	0	0	0
625636	Co3Y	kagome	1	0	0	1	0	0
625638	Y4Co3	non-kagome	0	0	0	0	0	0
625639	Y3Co	non-kagome	0	0	0	0	0	0
625640	Co2Y	kagome	1	0	1	0	0	0
625642	Co5Y	kagome	1	0	1	0	0	0
625643	Co17Y2	non-kagome	0	0	0	0	0	0
625644	Co2Y	kagome	1	0	1	0	0	0
625646	Co2Y	kagome	1	0	1	0	0	0
625647	Co17Y2	kagome	1	0	0	1	0	0
625648	Co3(Y0.5Zr0.5)	kagome	1	0	0	1	0	0
625649	(Zr0.6Y0.15Co0.25)Co2	kagome	1	0	1	1	0	0
625650	Co3(Y0.4Zr0.6)	kagome	1	0	0	1	0	0
625652	Co3Yb	kagome	1	0	0	1	0	0
625653	Co17Yb2	kagome	1	0	0	1	0	0
625654	Yb3Co	non-kagome	0	0	0	0	0	0
625656	Yb2Co17	kagome	1	0	0	1	0	0
625660	Co2Yb	kagome	1	0	1	0	0	0
625661	Co2Yb	kagome	1	0	1	0	0	0
625662	Yb2(Co16.6Zr0.4)	kagome	1	0	0	1	0	0
625663	CoZn	non-kagome	0	0	0	0	0	0
625665	CoZr2	non-kagome	0	0	0	0	0	0
625667	CoZr	non-kagome	0	0	0	0	0	0
625668	Co2Zr	kagome	1	0	1	0	0	0
625669	Co23Zr6	non-kagome	0	0	0	0	0	0
625670	Zr3Co	kagome	0	1	0	0	0	1
625671	CoZr2	non-kagome	0	0	0	0	0	0
625675	CoZr	non-kagome	0	0	0	0	0	0
625678	Co2Zr	kagome	1	0	1	0	0	0
625679	Co2Zr	kagome	1	0	1	0	0	0
625680	Co23Zr6	non-kagome	0	0	0	0	0	0
625682	Zr2Co	non-kagome	0	0	0	0	0	0
625685	Zr3Co	non-kagome	0	0	0	0	0	0
625688	CoZr2	non-kagome	0	0	0	0	0	0
625689	Co2Zr	kagome	1	0	1	0	0	0
625691	Co2Zr	kagome	1	0	1	0	0	0
625692	Co2Zr	kagome	1	0	1	0	0	0
625693	Co2Zr	kagome	1	0	1	0	0	0
625694	Co2Zr	kagome	1	0	1	0	0	0
625696	Co2Zr	kagome	1	0	1	0	0	0
625697	Co2Zr	kagome	1	0	1	0	0	0
625700	Co2Zr	kagome	1	0	1	0	0	0
625702	Zr3Co	non-kagome	0	0	0	0	0	0
625704	CoZr	non-kagome	0	0	0	0	0	0
625705	Co2Zr	kagome	1	0	1	0	0	0
625708	Co23Zr6	non-kagome	0	0	0	0	0	0
625709	Co2Zr	kagome	1	0	1	0	0	0
625744	(Cr0.2Cu0.2Mn3.6)Sb2	non-kagome	0	0	0	0	0	0
625826	Cr3CuTa2	kagome	1	0	0	1	0	0
625831	Cr2DyFe10	non-kagome	0	0	0	0	0	0
625833	Cr2DyGe2	non-kagome	0	0	0	0	0	0
625842	Cr2ErFe10	non-kagome	0	0	0	0	0	0
625844	(Cr0.8Mn1.2)Er	kagome	1	0	0	1	0	0
625864	CrFe	non-kagome	0	0	0	0	0	0
625865	CrFe	non-kagome	0	0	0	0	0	0
625866	Cr0.1Fe0.9	non-kagome	0	0	0	0	0	0
625871	(Cr0.03Fe0.97)	non-kagome	0	0	0	0	0	0
625872	Fe0.955Cr0.045	non-kagome	0	0	0	0	0	0
625877	Cr2Fe10Gd	non-kagome	0	0	0	0	0	0
625879	GdFe10Cr2	non-kagome	0	0	0	0	0	0
625889	Cr2Fe10Ho	non-kagome	0	0	0	0	0	0
625894	Cr2Fe10Lu	non-kagome	0	0	0	0	0	0
625895	((Cr0.2Fe0.8)0.5Mn0.5)1.13Sb	non-kagome	0	0	0	0	0	0
625896	(CrFe2Mn)(Ti.4Zr1.6)	kagome	1	0	0	1	0	0
625897	(Cr.24Fe.88Mn.88)Zr	kagome	1	0	0	1	0	0
625898	(Cr.72Fe.72Mn.56)Zr	kagome	1	0	0	1	0	0
625900	(Fe0.62Cr0.21Mo0.17)	non-kagome	0	0	0	0	0	0
625901	(Fe0.62Cr0.21Mo0.17)	non-kagome	0	0	0	0	0	0
625902	(Fe0.6Cr0.2Mo0.2)	non-kagome	0	0	0	0	0	0
625903	Cr1.7(Fe3.1Mo0.2)	non-kagome	0	0	0	0	0	0
625904	(Fe0.62Cr0.21Ti0.12Mo0.052)	non-kagome	0	0	0	0	0	0
625905	(CrFe)Nb	kagome	1	0	0	1	0	0
625907	Cr2Fe10Nd	non-kagome	0	0	0	0	0	0
625913	Fe35Cr13Ni3Ti7	non-kagome	0	0	0	0	0	0
625915	(Cr.72Fe.72Ni.56)Zr	kagome	1	0	0	1	0	0
625956	(Cr0.21Fe0.79)Sb2	non-kagome	0	0	0	0	0	0
625958	(Cr0.60Fe0.40)Sb2	non-kagome	0	0	0	0	0	0
625959	(Cr0.72Fe0.28)Sb2	non-kagome	0	0	0	0	0	0
625961	(Cr0.88Fe0.12)Sb2	non-kagome	0	0	0	0	0	0
625962	(Cr0.5Fe0.5)Sb2	non-kagome	0	0	0	0	0	0
625963	(Cr0.2Fe0.8)1.13Sb	non-kagome	0	0	0	0	0	0
625979	SmFe10Cr2	non-kagome	0	0	0	0	0	0
625981	Cr2Fe10Tb	non-kagome	0	0	0	0	0	0
625986	Fe0.62Cr0.21Ti0.17	non-kagome	0	0	0	0	0	0
625987	(CrFe)Ti	kagome	1	0	0	1	0	0
625988	(Cr1.6Fe0.4)Ti	kagome	1	0	0	1	0	0
625989	(Cr2Fe2)(TiZr)	kagome	1	0	0	1	0	0
625990	(Cr0.7Fe1.3)(Ti0.2Zr0.8)	kagome	1	0	0	1	0	0
625991	(CrFe)(Ti0.3Zr0.7)	kagome	1	0	0	1	0	0
625992	(CrFe)(Ti0.2Zr0.8)	kagome	1	0	0	1	0	0
625993	Cr2Fe10Tm	non-kagome	0	0	0	0	0	0
625996	U6(Fe0.8Cr0.2)	non-kagome	0	0	0	0	0	0
625998	(CrFe8V)0.2	non-kagome	0	0	0	0	0	0
625999	(Cr2FeV2)0.4	non-kagome	0	0	0	0	0	0
626000	FeCr0.5V0.5	non-kagome	0	0	0	0	0	0
626001	Fe0.475Cr0.4W0.125	non-kagome	0	0	0	0	0	0
626002	Cr2Fe10Y	non-kagome	0	0	0	0	0	0
626004	YFe10Cr2	non-kagome	0	0	0	0	0	0
626005	(Cr1.6Fe2.4)Zr2	kagome	1	0	0	1	0	0
626006	(Cr0.6Fe1.4)Zr	kagome	1	0	0	1	0	0
626007	(CrFe)Zr	kagome	1	0	0	1	0	0
626008	(Cr1.6Fe2.4)Zr2	kagome	1	0	0	1	0	0
626010	(Cr1.44Fe.56)Zr	kagome	1	0	0	1	0	0
626011	(CrFe)Zr	kagome	1	0	0	1	0	0
626012	Zr(CrFe)	kagome	1	0	0	1	0	0
626013	(CrFe3)Zr2	kagome	1	0	0	1	0	0
626015	Zr(Cr0.9Fe0.1)2	kagome	1	0	1	0	0	0
626016	(CrFe)Zr	kagome	1	0	0	1	0	0
626021	Cr3Ga	non-kagome	0	0	0	0	0	0
626022	Cr3Ga	non-kagome	0	0	0	0	0	0
626025	Cr3Ga	non-kagome	0	0	0	0	0	0
626026	CrGa4	non-kagome	0	0	0	0	0	0
626027	Cr13Ga13	non-kagome	0	0	0	0	0	0
626038	(CrGa)Nb	kagome	1	0	0	1	0	0
626040	(Cr1.42Ga.58)Nb	kagome	1	0	0	1	0	0
626041	Nb3CrGa	non-kagome	0	0	0	0	0	0
679912	Mn2CoGa	non-kagome	0	0	0	0	0	0
679914	Mn2CoGe	non-kagome	0	0	0	0	0	0
679915	Mn2CoSb	non-kagome	0	0	0	0	0	0
679916	Mn2CoAl	non-kagome	0	0	0	0	0	0
679917	Mn2CoGa	non-kagome	0	0	0	0	0	0
679919	Mn2CoGe	non-kagome	0	0	0	0	0	0
679920	Mn2CoSb	non-kagome	0	0	0	0	0	0
679921	NbFe2	kagome	1	0	1	0	0	0
679922	ZrFe2	kagome	1	0	1	0	0	0
679923	Zr0.5Nb0.5Fe2	kagome	1	0	1	0	0	0
679924	Ti0.25FeSb	non-kagome	0	0	0	0	0	0
679925	Ti0.5FeSb	non-kagome	0	0	0	0	0	0
679926	TiFeSb	non-kagome	0	0	0	0	0	0
679927	Ti1.25FeSb	non-kagome	0	0	0	0	0	0
679928	Ti1.5FeSb	non-kagome	0	0	0	0	0	0
679929	Ti1.75FeSb	non-kagome	0	0	0	0	0	0
679930	Ti2FeSb	non-kagome	0	0	0	0	0	0
679931	Ti2FeSb	non-kagome	0	0	0	0	0	0
679932	Ni2CoAl	non-kagome	0	0	0	0	0	0
679933	Ni2CoGa	non-kagome	0	0	0	0	0	0
679934	Ni2CoIn	non-kagome	0	0	0	0	0	0
679936	Ni2CoGe	non-kagome	0	0	0	0	0	0
679937	Ni2CoSn	non-kagome	0	0	0	0	0	0
679938	Ni2CoSb	non-kagome	0	0	0	0	0	0
679940	Ni1.5Co0.5Mn1.5In0.5	non-kagome	0	0	0	0	0	0
679941	Ni1.5Co0.5Mn1.5Sb0.5	non-kagome	0	0	0	0	0	0
679942	Ni1.5Co0.5Mn1.5Sn0.5	non-kagome	0	0	0	0	0	0
679943	Ni1.75Co0.25Mn1.5In0.5	non-kagome	0	0	0	0	0	0
679944	Ni1.75Co0.25Mn1.5Sb0.5	non-kagome	0	0	0	0	0	0
679945	Ni1.75Co0.25Mn1.5Sn0.5	non-kagome	0	0	0	0	0	0
679946	Ni2MnIn	non-kagome	0	0	0	0	0	0
679947	Ni2MnSb	non-kagome	0	0	0	0	0	0
679948	Ni2MnSn	non-kagome	0	0	0	0	0	0
679949	Ni2Mn1.25In0.75	non-kagome	0	0	0	0	0	0
679950	Ni2Mn1.25Sb0.75	non-kagome	0	0	0	0	0	0
679951	Ni2Mn1.25Sn0.75	non-kagome	0	0	0	0	0	0
679952	Ni2Mn1.5In0.5	non-kagome	0	0	0	0	0	0
679953	Ni2Mn1.5Sb0.5	non-kagome	0	0	0	0	0	0
679954	Ni2Mn1.5Sn0.5	non-kagome	0	0	0	0	0	0
679991	LiNbAlCo	non-kagome	0	0	0	0	0	0
8016	Y3Pt	non-kagome	0	0	0	0	0	0
8124	Nb3.2Ge0.8	non-kagome	0	0	0	0	0	0
8152	Eu11Sb10	non-kagome	0	0	0	0	0	0
8157	Ca9Mn4Bi9	non-kagome	0	0	0	0	0	0
8159	Li3Ce5Ge4	non-kagome	0	0	0	0	0	0
8177	DyCd6	non-kagome	0	0	0	0	0	0
8195	InMn3	non-kagome	0	0	0	0	0	0
8196	Sm10Pd21	non-kagome	0	0	0	0	0	0
8325	Fe3Ga4	non-kagome	0	0	0	0	0	0
9115	(TbCu7)0.777	kagome	1	0	1	0	0	0
9142	(UZn10.4)3.4	non-kagome	0	0	0	0	0	0
9148	YCd6	non-kagome	0	0	0	0	0	0
9180	CeCrGe3	non-kagome	0	0	0	0	0	0
10826	Ca9Li6.28Sn12.72	non-kagome	0	0	0	0	0	0
10827	Ca8.85Li2Sn10	non-kagome	0	0	0	0	0	0
10828	Ca2LiSn3	non-kagome	0	0	0	0	0	0
11061	Mn1.44PtSn	non-kagome	0	0	0	0	0	0
13913	Ce5RhGe2	non-kagome	0	0	0	0	0	0
13914	Ce5RhGe2	non-kagome	0	0	0	0	0	0
13916	YbMn6Sn6	kagome	1	0	1	0	0	0
13917	Yb0.9Sc0.1Mn6Sn6	kagome	1	0	1	0	0	0
13918	Yb0.85Sc0.15Mn6Sn6	kagome	1	0	1	0	0	0
13919	Yb0.7Sc0.3Mn6Sn6	kagome	1	0	1	0	0	0
13920	Yb0.65Sc0.35Mn6Sn6	kagome	1	0	1	0	0	0
13921	Yb0.5Sc0.5Mn6Sn6	kagome	1	0	1	0	0	0
13922	Yb0.35Sc0.65Mn6Sn6	kagome	1	0	1	0	0	0
13923	Yb0.25Sc0.75Mn6Sn6	kagome	1	0	1	0	0	0
13924	Yb0.1Sc0.9Mn6Sn6	kagome	1	0	1	0	0	0
13925	ScMn6Sn6	kagome	1	0	1	0	0	0
13930	La2Pd9Sb3	non-kagome	0	0	0	0	0	0
13931	Ce2Pd9Sb3	non-kagome	0	0	0	0	0	0
13932	Pr2Pd9Sb3	non-kagome	0	0	0	0	0	0
13933	Nd2Pd9Sb3	non-kagome	0	0	0	0	0	0
13934	Sm2Pd9Sb3	non-kagome	0	0	0	0	0	0
13935	Fe2MnGe	non-kagome	0	0	0	0	0	0
13936	Fe2MnGe	non-kagome	0	0	0	0	0	0
13937	Fe2MnGe	non-kagome	0	0	0	0	0	0
13961	CaZn0.36Cu0.28Sb	non-kagome	0	0	0	0	0	0
13962	EuZn0.25Cu0.5Sb	non-kagome	0	0	0	0	0	0
13963	SrZn0.17Cu0.65Sb	non-kagome	0	0	0	0	0	0
14025	Eu2Sb3	non-kagome	0	0	0	0	0	0
53646	Li2HgGe	non-kagome	0	0	0	0	0	0
53647	HoGe	non-kagome	0	0	0	0	0	0
53648	HoRu2Ge2	non-kagome	0	0	0	0	0	0
53650	LiInGe	non-kagome	0	0	0	0	0	0
53655	IrGe4	non-kagome	0	0	0	0	0	0
53656	Ir3Ge7	non-kagome	0	0	0	0	0	0
53657	La2(Ir2.4Pd1.6)Ge4	non-kagome	0	0	0	0	0	0
53658	IrNd2Ge2	non-kagome	0	0	0	0	0	0
53659	Nd(Ir0.5Ge1.5)	non-kagome	0	0	0	0	0	0
53660	UIr2Ge2	non-kagome	0	0	0	0	0	0
53661	La3Ni4Ge4	non-kagome	0	0	0	0	0	0
53662	LaPd2Ge2	non-kagome	0	0	0	0	0	0
53664	La(Pd1.05Rh.95)Ge2	non-kagome	0	0	0	0	0	0
53665	LaPt2Ge2	non-kagome	0	0	0	0	0	0
53667	LaPt1.14Rh.86Ge2	non-kagome	0	0	0	0	0	0
53668	La(Pt1.2Ru0.8)Ge2	non-kagome	0	0	0	0	0	0
53671	LiMg2Ge	non-kagome	0	0	0	0	0	0
53672	Li2MgGe	non-kagome	0	0	0	0	0	0
53673	LiNi2Ge	non-kagome	0	0	0	0	0	0
53674	Li2PdGe	non-kagome	0	0	0	0	0	0
53677	Li2ZnGe	non-kagome	0	0	0	0	0	0
53678	Li2ZnGe	non-kagome	0	0	0	0	0	0
53679	Mg2Ge	non-kagome	0	0	0	0	0	0
53680	Mg6Ni16Ge7	non-kagome	0	0	0	0	0	0
53682	Mg2(Sn0.65Ge0.35)	non-kagome	0	0	0	0	0	0
53683	Mn5Ge2	non-kagome	0	0	0	0	0	0
53686	NiMn0.95Ge	non-kagome	0	0	0	0	0	0
53687	MnNi2Ge	non-kagome	0	0	0	0	0	0
53699	Mn3Ni4TiGe4	non-kagome	0	0	0	0	0	0
53700	(Mn0.9Ti0.1)NiGe	non-kagome	0	0	0	0	0	0
53701	(Mn0.85Ti0.15)NiGe	non-kagome	0	0	0	0	0	0
53702	(Mn0.85Ti0.15)NiGe	non-kagome	0	0	0	0	0	0
53703	(Mn0.95Ti0.05)NiGe	non-kagome	0	0	0	0	0	0
53704	(Mn0.95Ti0.05)NiGe	non-kagome	0	0	0	0	0	0
53705	MnPd2Ge	non-kagome	0	0	0	0	0	0
53706	MnRh2Ge	non-kagome	0	0	0	0	0	0
53707	MnSrGe	non-kagome	0	0	0	0	0	0
53708	Mn2TbGe2	non-kagome	0	0	0	0	0	0
53709	Mn2TbGe2	non-kagome	0	0	0	0	0	0
53712	Mn2UGe2	non-kagome	0	0	0	0	0	0
53713	Mn2UGe2	non-kagome	0	0	0	0	0	0
53714	(Mn0.1V2.9)Ge	non-kagome	0	0	0	0	0	0
53715	YMn2Ge2	non-kagome	0	0	0	0	0	0
53716	MnZrGe	non-kagome	0	0	0	0	0	0
53717	Mo3Ge	non-kagome	0	0	0	0	0	0
53718	(Mo0.25V2.75)Ge	non-kagome	0	0	0	0	0	0
53719	Nb3Ge	non-kagome	0	0	0	0	0	0
53721	Nb6(PtGe)	non-kagome	0	0	0	0	0	0
53723	Nb6(SnGe)	non-kagome	0	0	0	0	0	0
53724	Nd5Ge3	non-kagome	0	0	0	0	0	0
53725	Nd5Ge4	non-kagome	0	0	0	0	0	0
53726	Nd3Ge5	non-kagome	0	0	0	0	0	0
53727	Nd3Ge5	non-kagome	0	0	0	0	0	0
53728	NdNi2Ge2	non-kagome	0	0	0	0	0	0
53729	Nd(Ni0.5Ge1.5)	non-kagome	0	0	0	0	0	0
53730	Nd3Os4Ge13	non-kagome	0	0	0	0	0	0
53731	NdPd2Ge2	non-kagome	0	0	0	0	0	0
53732	Nd(Pd0.4Ge1.6)	non-kagome	0	0	0	0	0	0
53733	NdPt2Ge2	non-kagome	0	0	0	0	0	0
53734	Nd(Pt0.4Ge1.6)	non-kagome	0	0	0	0	0	0
53735	NdRh2Ge2	non-kagome	0	0	0	0	0	0
53736	Nd(Rh0.5Ge1.5)	non-kagome	0	0	0	0	0	0
53737	NdRu2Ge2	non-kagome	0	0	0	0	0	0
53738	NdRu2Ge2	non-kagome	0	0	0	0	0	0
53739	NdRu2Ge2	non-kagome	0	0	0	0	0	0
53740	Nd3Ru4Ge13	non-kagome	0	0	0	0	0	0
53742	(Ni2Ge).92	non-kagome	0	0	0	0	0	0
53743	Ni2Ge	non-kagome	0	0	0	0	0	0
53744	Ni1.84Ge0.99	non-kagome	0	0	0	0	0	0
53745	Ni3Ge	kagome	0	1	0	0	1	0
53747	Ni3.33Ge2	non-kagome	0	0	0	0	0	0
53749	Ni19Ge12	non-kagome	0	0	0	0	0	0
53751	Pr(Ni0.8Ge1.1)	non-kagome	0	0	0	0	0	0
53855	Pr(Ni0.5Ge1.5)	non-kagome	0	0	0	0	0	0
53856	Pt(Ni0.8Ge0.2)	non-kagome	0	0	0	0	0	0
53857	Ni4Sc3Ge4	non-kagome	0	0	0	0	0	0
53860	Sm(Ni0.5Ge1.5)	non-kagome	0	0	0	0	0	0
53861	NiTaGe	non-kagome	0	0	0	0	0	0
53862	NiTiGe	non-kagome	0	0	0	0	0	0
53863	NiTmGe	non-kagome	0	0	0	0	0	0
53864	Ni2UGe2	non-kagome	0	0	0	0	0	0
53865	Ni2ZnGe	non-kagome	0	0	0	0	0	0
53867	Ni(Zn0.8Ge0.2)	non-kagome	0	0	0	0	0	0
53873	V6(OsGe)	non-kagome	0	0	0	0	0	0
53881	Pd2TbGe2	non-kagome	0	0	0	0	0	0
53882	Pd2TbGe2	non-kagome	0	0	0	0	0	0
53883	Pd2TbGe2	non-kagome	0	0	0	0	0	0
53884	Pd2ThGe2	non-kagome	0	0	0	0	0	0
53885	Pd2UGe2	non-kagome	0	0	0	0	0	0
53886	Pd2YbGe2	non-kagome	0	0	0	0	0	0
53888	Pt2ThGe2	non-kagome	0	0	0	0	0	0
53889	Pt2UGe2	non-kagome	0	0	0	0	0	0
53890	RhGe	non-kagome	0	0	0	0	0	0
53891	Rh5Ge3	non-kagome	0	0	0	0	0	0
53892	RhTbGe	non-kagome	0	0	0	0	0	0
53893	Rh2TbGe2	non-kagome	0	0	0	0	0	0
53894	Rh2TbGe2	non-kagome	0	0	0	0	0	0
53895	Rh2ThGe2	non-kagome	0	0	0	0	0	0
53896	Rh2UGe2	non-kagome	0	0	0	0	0	0
53897	Ru2TbGe2	non-kagome	0	0	0	0	0	0
53898	Ru2TbGe2	non-kagome	0	0	0	0	0	0
53900	Ru4Y3Ge13	non-kagome	0	0	0	0	0	0
53905	Sc5Ge3	non-kagome	0	0	0	0	0	0
53921	V3(Sn0.6Ge0.4)	non-kagome	0	0	0	0	0	0
53923	Sr2Ge	non-kagome	0	0	0	0	0	0
53924	Sr(ZnGe)	non-kagome	0	0	0	0	0	0
53965	GaSb	non-kagome	0	0	0	0	0	0
53966	InSb	non-kagome	0	0	0	0	0	0
53967	TlBi	non-kagome	0	0	0	0	0	0
53968	SnSb	non-kagome	0	0	0	0	0	0
53969	CrSb	non-kagome	0	0	0	0	0	0
53970	MnSb	non-kagome	0	0	0	0	0	0
53971	FeSb	non-kagome	0	0	0	0	0	0
54189	YAlMgGe2	non-kagome	0	0	0	0	0	0
56028	Ta5Ge3	non-kagome	0	0	0	0	0	0
56029	TbGe	non-kagome	0	0	0	0	0	0
56030	TbGe2	non-kagome	0	0	0	0	0	0
56031	TbGe2	non-kagome	0	0	0	0	0	0
56032	TbGe2	non-kagome	0	0	0	0	0	0
56033	(Tb2Ge3)0.5	non-kagome	0	0	0	0	0	0
56034	Tb5Ge3	non-kagome	0	0	0	0	0	0
56035	Tb3Ge5	non-kagome	0	0	0	0	0	0
56036	Tb3Ge5	non-kagome	0	0	0	0	0	0
56044	ThGe	non-kagome	0	0	0	0	0	0
56045	Th2Ge	non-kagome	0	0	0	0	0	0
56046	ThGe2	non-kagome	0	0	0	0	0	0
56047	ThGe2	non-kagome	0	0	0	0	0	0
56048	(Ti0.45V2.55)Ge	non-kagome	0	0	0	0	0	0
56049	UGe2	non-kagome	0	0	0	0	0	0
56050	UGe3	kagome	0	1	0	0	1	0
56051	U5Ge3	non-kagome	0	0	0	0	0	0
56052	V3Ge	non-kagome	0	0	0	0	0	0
56053	Y3Ge5	non-kagome	0	0	0	0	0	0
56054	ZrGe2	non-kagome	0	0	0	0	0	0
56140	NiSb	non-kagome	0	0	0	0	0	0
56201	HgKSb	non-kagome	0	0	0	0	0	0
56237	HoPtSb	non-kagome	0	0	0	0	0	0
56247	HoSb	non-kagome	0	0	0	0	0	0
56248	Ho5Sb3	non-kagome	0	0	0	0	0	0
56259	PtIn2	non-kagome	0	0	0	0	0	0
101152	Fe8(Fe3Ti)Dy	non-kagome	0	0	0	0	0	0
101153	Fe8(Fe3Ti)Er	non-kagome	0	0	0	0	0	0
101170	ZrNi	non-kagome	0	0	0	0	0	0
101171	Mn2Zr	kagome	1	0	0	1	0	0
101172	Er2Fe17	non-kagome	0	0	0	0	0	0
101500	Ca14Zn1.37Sb11	non-kagome	0	0	0	0	0	0
114345	Gd0.796Y0.204AuMg	non-kagome	0	0	0	0	0	0
114350	Ga3Ir	non-kagome	0	0	0	0	0	0
114351	Ga3Ir	non-kagome	0	0	0	0	0	0
114352	Ga3Ir	non-kagome	0	0	0	0	0	0
115196	LaNi11Ga2	non-kagome	0	0	0	0	0	0
194735	Lu3Os4Ge12.53	non-kagome	0	0	0	0	0	0
194736	Lu3Rh4Ge13	non-kagome	0	0	0	0	0	0
194737	Y3Rh4Ge12.93	non-kagome	0	0	0	0	0	0
194738	Y3Ir4Ge13	non-kagome	0	0	0	0	0	0
194739	Y3Os4Ge12.65	non-kagome	0	0	0	0	0	0
194748	TiNi1.021Sn	non-kagome	0	0	0	0	0	0
194749	TiNi1.041Sn	non-kagome	0	0	0	0	0	0
194750	TiNi1.60Sn	non-kagome	0	0	0	0	0	0
194751	TiNi1.056Sn	non-kagome	0	0	0	0	0	0
194752	TiNi1.68Sn	non-kagome	0	0	0	0	0	0
194753	TiNi1.060Sn	non-kagome	0	0	0	0	0	0
194754	TiNi1.86Sn	non-kagome	0	0	0	0	0	0
194755	TiNi1.071Sn	non-kagome	0	0	0	0	0	0
194756	TiNi1.84Sn	non-kagome	0	0	0	0	0	0
194757	TiNi1.078Sn	non-kagome	0	0	0	0	0	0
194758	TiNi1.80Sn	non-kagome	0	0	0	0	0	0
194759	TiNi1.080Sn	non-kagome	0	0	0	0	0	0
194760	TiNi1.80Sn	non-kagome	0	0	0	0	0	0
194761	TiNi1.98Sn	non-kagome	0	0	0	0	0	0
194762	TiNi1.004Co0.025Sn	non-kagome	0	0	0	0	0	0
194763	TiNi1.015Co0.05Sn	non-kagome	0	0	0	0	0	0
194764	TiNi1.024Co0.075Sn	non-kagome	0	0	0	0	0	0
194765	TiNi1.020Cu0.026Sn	non-kagome	0	0	0	0	0	0
194766	TiNi1.020Cu0.054Sn	non-kagome	0	0	0	0	0	0
194767	TiNi1.020Cu0.076Sn	non-kagome	0	0	0	0	0	0
194768	Ti0.997Ni1.014Sn	non-kagome	0	0	0	0	0	0
194769	Ti0.997Ni1.013Sn	non-kagome	0	0	0	0	0	0
194770	Ti1.001Ni1.013Sn	non-kagome	0	0	0	0	0	0
194771	Ti1.003Ni1.014Sn	non-kagome	0	0	0	0	0	0
194772	Ti0.998Ni1.015Sn	non-kagome	0	0	0	0	0	0
194773	Ti0.985Ni1.003Sn	non-kagome	0	0	0	0	0	0
194774	Ti0.985Ni1.005Sn	non-kagome	0	0	0	0	0	0
194775	Ti0.994Ni1.009Sn	non-kagome	0	0	0	0	0	0
194840	Au0.987Cd4.07	non-kagome	0	0	0	0	0	0
194841	Au0.975Cd4.088	non-kagome	0	0	0	0	0	0
194851	Eu9(Cd3.70Cu0.30)Cu1.17Sb9	non-kagome	0	0	0	0	0	0
194852	Eu9(Cd3.97Ag0.03)Ag1.12Sb9	non-kagome	0	0	0	0	0	0
194853	Eu9(Cd3.79Au0.21)Au1.03Sb9	non-kagome	0	0	0	0	0	0
194861	Ca30(Li3.44Zn59.56)	non-kagome	0	0	0	0	0	0
194862	Ca30.45(Li4.38Zn58.62)	non-kagome	0	0	0	0	0	0
194865	CeCo2Al8	non-kagome	0	0	0	0	0	0
194866	Ce(Co1.77Fe0.23)Al8	non-kagome	0	0	0	0	0	0
194867	Ce(Co1.33Fe0.67)Al8	non-kagome	0	0	0	0	0	0
194868	Ce(Co0.97Fe)Al8	non-kagome	0	0	0	0	0	0
194869	Ce(Co1.78Mn0.22)Al8	non-kagome	0	0	0	0	0	0
194870	Ce(Co1.55Mn0.45)Al8	non-kagome	0	0	0	0	0	0
194871	Ce(Co1.3Mn0.7)Al8	non-kagome	0	0	0	0	0	0
194872	Ce(Co1.71Ni0.27)Al8	non-kagome	0	0	0	0	0	0
194873	Ce(Co1.38Ni0.6)Al8	non-kagome	0	0	0	0	0	0
194874	Ce(Co1.29Ni0.71)Al8	non-kagome	0	0	0	0	0	0
194880	BaGe5	non-kagome	0	0	0	0	0	0
194881	Eu1.10Au4.44Ga2.18	non-kagome	0	0	0	0	0	0
194882	Eu1.12Au4.44Ga2.22	non-kagome	0	0	0	0	0	0
194883	Eu(Au4.77Ga2.23)	non-kagome	0	0	0	0	0	0
194884	Eu(Au4.8Ga2.2)	non-kagome	0	0	0	0	0	0
194885	Ba(Au5.04Ga1.96)	non-kagome	0	0	0	0	0	0
194886	Ba(Au4.97Ga2.03)	non-kagome	0	0	0	0	0	0
194887	Ba(Au4.39Ga2.61)	non-kagome	0	0	0	0	0	0
194888	Ba(Au4.29Ga2.71)	non-kagome	0	0	0	0	0	0
194889	Ba1.04Au4.51Ga2.37	non-kagome	0	0	0	0	0	0
194934	EuAg4In8	non-kagome	0	0	0	0	0	0
194953	DyGa	non-kagome	0	0	0	0	0	0
194954	DyGa	non-kagome	0	0	0	0	0	0
194955	DyGa	non-kagome	0	0	0	0	0	0
194956	DyGa	non-kagome	0	0	0	0	0	0
194957	DyGa	non-kagome	0	0	0	0	0	0
194964	DyMn0.17Ga3	non-kagome	0	0	0	0	0	0
194965	DyMn0.17Ga3	non-kagome	0	0	0	0	0	0
194966	DyMn0.26Ga3	non-kagome	0	0	0	0	0	0
194967	DyMn0.28Ga3	non-kagome	0	0	0	0	0	0
194968	DyMn0.32Ga3	non-kagome	0	0	0	0	0	0
194969	DyMn0.35Ga3	non-kagome	0	0	0	0	0	0
194970	DyMn0.44Ga3	non-kagome	0	0	0	0	0	0
194971	DyMn0.46Ga3	non-kagome	0	0	0	0	0	0
194973	NdMgNi4	kagome	1	0	0	1	0	0
194974	Nd1.1Mg0.9(Ni3Co)	kagome	1	0	0	1	0	0
194975	NdMg(Ni2Co2)	kagome	1	0	0	1	0	0
194976	Nd1.1Mg0.9(NiCo3)	kagome	1	0	0	1	0	0
194977	NdMgCu4	kagome	1	0	0	1	0	0
194982	UFe4Ge2	non-kagome	0	0	0	0	0	0
194983	U6Fe22Ge13	non-kagome	0	0	0	0	0	0
194984	UFe0.4Ge2	non-kagome	0	0	0	0	0	0
194986	Fe1.52Be17.48	kagome	1	0	0	1	0	0
195017	BaPt2Sb2	non-kagome	0	0	0	0	0	0
195049	Zr3NiSb7	non-kagome	0	0	0	0	0	0
195050	Zr3PdSb7	non-kagome	0	0	0	0	0	0
195051	Hf3NiSb7	non-kagome	0	0	0	0	0	0
195052	Hf3PdSb7	non-kagome	0	0	0	0	0	0
195053	Zr5NiSb9	non-kagome	0	0	0	0	0	0
195054	Zr10Ni1.48Sb18	non-kagome	0	0	0	0	0	0
195055	Hf10NiSb18	non-kagome	0	0	0	0	0	0
195056	Zr4CuSb7	non-kagome	0	0	0	0	0	0
195057	Zr3Sb	non-kagome	0	0	0	0	0	0
195058	Zr2CuSb3	non-kagome	0	0	0	0	0	0
195059	Zr2PdSb3	non-kagome	0	0	0	0	0	0
195060	Hf2PdSb3	non-kagome	0	0	0	0	0	0
195061	Hf4Pd4Sb1.04	non-kagome	0	0	0	0	0	0
195062	Cr2(Ni0.2Sb3.8)	non-kagome	0	0	0	0	0	0
195063	(Cr1.36Fe0.64)Sb4	non-kagome	0	0	0	0	0	0
195064	(Fe0.8Ni0.2)HfSb	non-kagome	0	0	0	0	0	0
195070	Al28.3Co7.7Pd4.6Ge0.53	non-kagome	0	0	0	0	0	0
195087	Ba5In4Sb6	non-kagome	0	0	0	0	0	0
195101	Ca3Mg2Ni13	kagome	1	0	1	1	0	0
195131	FeGe2	non-kagome	0	0	0	0	0	0
195349	Pr2MgNi9	kagome	1	0	0	1	0	0
199876	NiSm	non-kagome	0	0	0	0	0	0
199877	NiCe	non-kagome	0	0	0	0	0	0
199878	Ni2Y	kagome	1	0	1	0	0	0
199879	Ni5Y	kagome	1	0	1	0	0	0
199880	U3Bi4	non-kagome	0	0	0	0	0	0
199887	TiCr2	kagome	1	0	0	1	0	0
199888	TiFe2	kagome	1	0	0	1	0	0
199893	Mn2LaGe2	non-kagome	0	0	0	0	0	0
199895	CeSb	non-kagome	0	0	0	0	0	0
199896	NdRh	non-kagome	0	0	0	0	0	0
238304	Fe0.99Pd1.40Zn10.61	non-kagome	0	0	0	0	0	0
238305	Fe1.36Pd1.12Zn10.52	non-kagome	0	0	0	0	0	0
238306	Fe2.46Pd0.76Zn9.78	non-kagome	0	0	0	0	0	0
238333	EuGe3	non-kagome	0	0	0	0	0	0
238334	EuGe3	non-kagome	0	0	0	0	0	0
238335	K8Li2.29Ge43.47	non-kagome	0	0	0	0	0	0
238336	K8Li2.29Ge43.47	non-kagome	0	0	0	0	0	0
238337	K8Li2.29Ge43.47	non-kagome	0	0	0	0	0	0
238338	K8Li2.45Ge43.37	non-kagome	0	0	0	0	0	0
238339	K8Li2.45Ge43.37	non-kagome	0	0	0	0	0	0
238340	K8Li2.48Ge43.37	non-kagome	0	0	0	0	0	0
238341	K8Li2.48Ge43.37	non-kagome	0	0	0	0	0	0
238559	Cd5.06Eu11Sb12Zn0.94	non-kagome	0	0	0	0	0	0
280962	VNi0.26Sb	non-kagome	0	0	0	0	0	0
281081	Sm4FeGa6(Ge0.83Fe0.16)6	non-kagome	0	0	0	0	0	0
281082	Tb4FeGa6Ge6	non-kagome	0	0	0	0	0	0
281083	Y4FeGa6Ge6	non-kagome	0	0	0	0	0	0
281137	Y0.59Ni2Ga4.4Ge0.6	non-kagome	0	0	0	0	0	0
421228	(Ba17.12Sr1.88)Li44	non-kagome	0	0	0	0	0	0
421229	Sr3Li2	non-kagome	0	0	0	0	0	0
421235	CaAg0.946Mn0.054Ge	non-kagome	0	0	0	0	0	0
427642	TbAl0.21Ge2	non-kagome	0	0	0	0	0	0
427643	DyAl0.17Ge2	non-kagome	0	0	0	0	0	0
427644	HoAl0.16Ge2	non-kagome	0	0	0	0	0	0
427645	ErAl0.15Ge2	non-kagome	0	0	0	0	0	0
427646	TmAl0.12Ge2	non-kagome	0	0	0	0	0	0
427647	LuAl0.10Ge2	non-kagome	0	0	0	0	0	0
427648	YAl0.17Ge2	non-kagome	0	0	0	0	0	0
427673	CuZr4Sb7	non-kagome	0	0	0	0	0	0
428174	Ga5Nb4	non-kagome	0	0	0	0	0	0
428175	(Mo0.076Ta3.924)(Ga4.96Ta0.018)	non-kagome	0	0	0	0	0	0
428397	Nd3Pd5Sn5	non-kagome	0	0	0	0	0	0
428398	Gd3Pd4.96Sn5	non-kagome	0	0	0	0	0	0
428399	GdPdSn	non-kagome	0	0	0	0	0	0
428427	Ni1.8Mn1.2Sn	non-kagome	0	0	0	0	0	0
428468	ScIrGe	non-kagome	0	0	0	0	0	0
428515	Tb2Au4.70Sn2.30	non-kagome	0	0	0	0	0	0
428524	Eu9Cd4.45Sb9	non-kagome	0	0	0	0	0	0
428525	Ca9Mn4.41Sb9	non-kagome	0	0	0	0	0	0
428529	Al2.72Co1.28Er10	non-kagome	0	0	0	0	0	0
428602	(Gd5.61Mg1.39)Au10	non-kagome	0	0	0	0	0	0
428603	(Gd4.43Mg2.57)Au10	non-kagome	0	0	0	0	0	0
428617	Cd3NiY10	non-kagome	0	0	0	0	0	0
428618	Cd3PdY10	non-kagome	0	0	0	0	0	0
428619	Cd2.897Co1.103Y10	non-kagome	0	0	0	0	0	0
428620	Cd3RuY10	non-kagome	0	0	0	0	0	0
428621	Cd3.18Er9.82Ni	non-kagome	0	0	0	0	0	0
428622	Cd3.08Er9.92Fe	non-kagome	0	0	0	0	0	0
428665	Ce3Au6Sn5	non-kagome	0	0	0	0	0	0
428673	Ca2Pd2Al	non-kagome	0	0	0	0	0	0
428690	Au2.19SrSn1.81	non-kagome	0	0	0	0	0	0
428691	Au2SrSn2	non-kagome	0	0	0	0	0	0
428699	Al0.777Au0.912Pd1.088Sc1.223	non-kagome	0	0	0	0	0	0
428741	Mg6.27Ni16Sn25.73	non-kagome	0	0	0	0	0	0
428742	Mg2.61Ni4Sn3.39	non-kagome	0	0	0	0	0	0
428744	Fe0.08Pd2.20Zn10.72	non-kagome	0	0	0	0	0	0
428745	Fe0.16Pd2.21Zn10.63	non-kagome	0	0	0	0	0	0
428765	SrHg2Sn2	non-kagome	0	0	0	0	0	0
428979	Ce(Rh0.66Pd0.33)Sn	non-kagome	0	0	0	0	0	0
429123	SrAu1.55Ge2.45	non-kagome	0	0	0	0	0	0
429124	SrAu1.69Ge2.17	non-kagome	0	0	0	0	0	0
429139	LaRh3Ga2	kagome	1	0	0	1	0	0
429153	Ca21Zn4Sb18	non-kagome	0	0	0	0	0	0
429173	Ca2Ag0.95Pt2.05	non-kagome	0	0	0	0	0	0
429174	Ca2MgPd2	non-kagome	0	0	0	0	0	0
429177	Ca2GaPt2	non-kagome	0	0	0	0	0	0
429471	Mg(Zn1.37Pd0.63)	kagome	1	0	0	1	0	0
429472	Mg(Zn1.58Pd0.42)	kagome	1	0	1	0	0	0
429475	LaFe2Al8	non-kagome	0	0	0	0	0	0
429724	Ba2Ir4Ge5	non-kagome	0	0	0	0	0	0
429725	Sr3Ir4Ge4	non-kagome	0	0	0	0	0	0
429726	Eu3Ir4Ge4	non-kagome	0	0	0	0	0	0
429727	Ca3Ir4Ge4	non-kagome	0	0	0	0	0	0
429751	Gd6Co4.86	non-kagome	0	0	0	0	0	0
626059	(Cr1.42Ga.58)Ti	kagome	1	0	0	1	0	0
626061	(Cr1.42Ga.58)Zr	kagome	1	0	0	1	0	0
626077	CrGe	non-kagome	0	0	0	0	0	0
626078	Cr5Ge3	non-kagome	0	0	0	0	0	0
626080	Cr5Ge3	non-kagome	0	0	0	0	0	0
626082	Cr3Ge	non-kagome	0	0	0	0	0	0
626085	Cr0.97Ge0.03	non-kagome	0	0	0	0	0	0
626086	Cr3Ge	non-kagome	0	0	0	0	0	0
626088	Cr5Ge3	non-kagome	0	0	0	0	0	0
626089	Cr3Ge	non-kagome	0	0	0	0	0	0
626090	CrGe	non-kagome	0	0	0	0	0	0
626091	Cr11Ge19	non-kagome	0	0	0	0	0	0
626094	Cr3Ge	non-kagome	0	0	0	0	0	0
626095	Cr11Ge8	non-kagome	0	0	0	0	0	0
626098	Cr3Ge	non-kagome	0	0	0	0	0	0
626099	CrGe	non-kagome	0	0	0	0	0	0
626102	HfCrGe2	non-kagome	0	0	0	0	0	0
626104	(CrGe)Nb	kagome	1	0	0	1	0	0
626105	Cr2NpGe2	non-kagome	0	0	0	0	0	0
626107	ScCr6Ge6	kagome	1	0	1	0	0	0
626108	ScCrGe2	non-kagome	0	0	0	0	0	0
626109	ScCrGe2	non-kagome	0	0	0	0	0	0
626110	Sc7Cr5Ge9	non-kagome	0	0	0	0	0	0
626114	Cr2Ti4Ge5	non-kagome	0	0	0	0	0	0
626115	Cr2Ti4Ge5	non-kagome	0	0	0	0	0	0
626116	(Cr2V3)Ge3	non-kagome	0	0	0	0	0	0
626117	ZrCrGe2	non-kagome	0	0	0	0	0	0
626139	Cr2Hf	kagome	1	0	1	0	0	0
626140	Cr2Hf	kagome	1	0	0	1	0	0
626143	Cr2Hf	kagome	1	0	1	0	0	0
626144	HfCr2	kagome	1	0	1	1	0	0
626146	Cr2Hf	kagome	1	0	0	1	0	0
626152	Cr2Hf	kagome	1	0	0	1	0	0
626153	Cr2Hf	kagome	1	0	1	0	0	0
626155	Cr2Hf	kagome	1	0	1	0	0	0
626156	Cr2Hf	kagome	1	0	0	1	0	0
626211	(CrIr)	non-kagome	0	0	0	0	0	0
626213	CrIr3	kagome	0	1	0	0	1	0
626236	Lu(Cr1.6Mn0.4)	kagome	1	0	0	1	0	0
626292	(Cr0.5Mn0.5)Sb	non-kagome	0	0	0	0	0	0
626295	(Cr0.51Mn0.49)Sb	non-kagome	0	0	0	0	0	0
626306	(CrMn)Ti	kagome	1	0	0	1	0	0
626307	(Cr1.1Mn.9)(Ti.2Zr.8)	kagome	1	0	0	1	0	0
626308	(Cr1.2Mn0.8)Tm	kagome	1	0	0	1	0	0
626309	(CrMn)Zr	kagome	1	0	0	1	0	0
626310	CrMo	non-kagome	0	0	0	0	0	0
626311	(Cr3Mo)0.5	non-kagome	0	0	0	0	0	0
626313	CrMo	non-kagome	0	0	0	0	0	0
626317	Cr0.8Mo0.4Ni0.8	non-kagome	0	0	0	0	0	0
626375	Cr2Nb	kagome	1	0	1	0	0	0
626376	Cr2Nb	non-kagome	0	0	0	0	0	0
626377	Cr2Nb	kagome	1	0	0	1	0	0
626378	Cr2Nb	kagome	1	0	1	0	0	0
626379	NbCr2	kagome	1	0	0	1	0	0
626381	Cr2Nb	kagome	1	0	1	0	0	0
626382	Cr2Nb	kagome	1	0	0	1	0	0
626387	Cr2Nb	kagome	1	0	1	0	0	0
626388	Nb(CrNi)	kagome	1	0	0	1	0	0
626389	Nb(CrNi)	kagome	1	0	0	1	0	0
626426	Ni0.92Cr0.08	non-kagome	0	0	0	0	0	0
626427	Cr0.28Ni0.72	non-kagome	0	0	0	0	0	0
626447	(Cr0.8Ni0.2)Sb	non-kagome	0	0	0	0	0	0
626456	(CrNi)Ta	kagome	1	0	0	1	0	0
626457	Ta(CrNi)	kagome	1	0	0	1	0	0
626461	(Cr0.15Ni1.85)U	kagome	1	0	0	1	0	0
626462	(Cr.45Ni1.55)U	kagome	1	0	0	1	0	0
626464	Cr1.14Ni0.71W0.14	non-kagome	0	0	0	0	0	0
626466	(Cr0.51Ni2.49)Y	kagome	1	0	0	1	0	0
626467	(CrNi)Zr	kagome	1	0	0	1	0	0
626468	(Cr1.42Ni.58)Zr	kagome	1	0	0	1	0	0
626471	Zr(CrNi)	kagome	1	0	0	1	0	0
626493	Cr1.5Os0.5	non-kagome	0	0	0	0	0	0
626494	(Cr2.88Os0.12)Os	non-kagome	0	0	0	0	0	0
626496	Cr1.33Os0.67	non-kagome	0	0	0	0	0	0
626546	CrPt3	kagome	0	1	0	0	1	0
626555	CrPt	non-kagome	0	0	0	0	0	0
626558	CrPtSb	non-kagome	0	0	0	0	0	0
626565	Re1.2Cr0.8	non-kagome	0	0	0	0	0	0
626566	Re1.2Cr0.8	non-kagome	0	0	0	0	0	0
626569	Cr3Rh	non-kagome	0	0	0	0	0	0
626570	Cr3Rh	non-kagome	0	0	0	0	0	0
626572	CrRh	non-kagome	0	0	0	0	0	0
626575	CrRh	non-kagome	0	0	0	0	0	0
626578	CrRh2Sn	non-kagome	0	0	0	0	0	0
626585	Cr1.33Ru0.67	non-kagome	0	0	0	0	0	0
626679	CrSb2	non-kagome	0	0	0	0	0	0
626684	CrSb	non-kagome	0	0	0	0	0	0
626687	CrSb	non-kagome	0	0	0	0	0	0
626688	CrSb	non-kagome	0	0	0	0	0	0
626689	CrSb	non-kagome	0	0	0	0	0	0
626691	CrSb	non-kagome	0	0	0	0	0	0
626692	CrSb	non-kagome	0	0	0	0	0	0
626854	Cr2Ta	kagome	1	0	1	0	0	0
626855	Ta0.05Cr0.95	non-kagome	0	0	0	0	0	0
626856	Cr2Ta	kagome	1	0	1	0	0	0
626857	Cr1.95Ta1.05	non-kagome	0	0	0	0	0	0
626858	(Cr1.8Ta0.2)Ta	kagome	1	0	0	1	0	0
626859	Cr2Ta	kagome	1	0	0	1	0	0
626863	Cr2Ta	kagome	1	0	1	0	0	0
626866	Cr2Ta	kagome	1	0	0	1	0	0
626867	Cr2Ta	kagome	1	0	1	0	0	0
626869	Tc1.2Cr0.8	non-kagome	0	0	0	0	0	0
626904	Cr2Ti	kagome	1	0	0	1	0	0
626906	TiCr2	kagome	1	0	0	1	0	0
626907	Cr1.8Ti	kagome	1	0	1	0	0	0
626909	Cr2Ti	kagome	1	0	0	1	0	0
626910	Cr2Ti	kagome	1	0	1	0	0	0
626917	Cr2Ti	kagome	1	0	1	0	0	0
626919	Cr2Ti	kagome	1	0	0	1	0	0
626921	Cr2(Ti0.6Zr0.4)	kagome	1	0	0	1	0	0
679992	LiZrAlNi	non-kagome	0	0	0	0	0	0
679993	LiZrGaNi	non-kagome	0	0	0	0	0	0
679995	LiNbFeGe	non-kagome	0	0	0	0	0	0
679996	LiTaAlCo	non-kagome	0	0	0	0	0	0
679997	LiNbGaCo	non-kagome	0	0	0	0	0	0
679998	LiZrCoSn	non-kagome	0	0	0	0	0	0
679999	LiHfCoSn	non-kagome	0	0	0	0	0	0
680000	LiHfCoGe	non-kagome	0	0	0	0	0	0
[truncated: 41,165 more rows]
